# Supplementary material for: Drosophila Tachykininergic Neurons Modulate the Activity of Two Groups of Receptor-Expressing Neurons to Regulate Aggressive Tone
Source: J Neurosci. 2023 May 10;43(19):3394–420. doi: 10.1523/JNEUROSCI.1734-22.2023 (PMC10184743; doi:10.1523/JNEUROSCI.1734-22.2023)
Supplement: Extended Data 1 — This figure contains raw data that were used to create all figures. Details of statistical results are also included. Download Extended Data 1, XLSX file. [file ns-JN-RM-1734-22-s02.xlsx]

## Sheet: Figure1
Figure 1
E (Lunges/min), toward male					I (Lunges/min), toward male					J (Lunges/min), toward male					K (Lunges/min), toward male					N (Lunges/min), toward female
LED: 0.5Hz					LED: 5Hz					LED: 5Hz					LED: 5Hz					LED: 5Hz
Tk-GAL41, UAS>stop>CsChrimson, Otd-nls:FLPo, ΔTk1/ΔTk1	Tk-GAL41, UAS>stop>CsChrimson, Otd-nls:FLPo, +/+ (Tk)	Tk-GAL41, UAS>stop>CsChrimson, Otd-nls:FLPo, UAS-Tk			Tk-GAL41, UAS>stop>CsChrimson, Otd-nls:FLPo, ΔTk1/ΔTk1	Tk-GAL41, UAS>stop>CsChrimson, Otd-nls:FLPo, +/+ (Tk)	Tk-GAL41, UAS>stop>CsChrimson, Otd-nls:FLPo, UAS-Tk			Tk-GAL41, UAS>stop>CsChrimson, Otd-nls:FLPo, ΔTk1/ΔTk1	Tk-GAL41, UAS>stop>CsChrimson, Otd-nls:FLPo, +/+ (Tk)	Tk-GAL41, UAS>stop>CsChrimson, Otd-nls:FLPo, UAS-Tk			Tk-GAL41, UAS>stop>CsChrimson, Otd-nls:FLPo, ΔTk1/ΔTk1	Tk-GAL41, UAS>stop>CsChrimson, Otd-nls:FLPo, +/+ (Tk)	Tk-GAL41, UAS>stop>CsChrimson, Otd-nls:FLPo, UAS-Tk			Tk-GAL41, UAS>stop>CsChrimson, Otd-nls:FLPo, +/+ (Tk)	Tk-GAL41, UAS>stop>CsChrimson, Otd-nls:FLPo, UAS-Tk
During stimulation	During stimulation	During stimulation			During stimulation	During stimulation	During stimulation			Window 1 (before stimulation)	Window 1 (before stimulation)	Window 1 (before stimulation)			Window 3 (after stimulation)	Window 3 (after stimulation)	Window 3 (after stimulation)			During stimulation	During stimulation
0.8	0	42.8			0	2.2	8.8			0	0	0			0	0	5			0	1.2
0	0	33			0	13.4	35			0	0	0			0	6.6	30			0	16.2
2	10.6	9			8.4	16	36.8			0	0	0			0.4	2.4	9.8			0	27.8
4.8	13.8	18.4			9.6	30.8	8			0	0	0			1.2	1	0			0	24
0	4.4	8			4.8	3.6	36.4			0	0	0			6	0	7			0	1.2
0	11.4	10.8			0	23.8	24.2			0	0	0			0	3.4	9.4			0	0
0	26	18.2			4	15.2	31.8			0	0	1.4			1.4	8.6	27			0	6.8
0	0	21.6			16.8	28.8	34.4			0.8	1.2	0			3.8	10	0			0	0
0	8.6	13.6			1.2	20.2	36.6			0	0	0			0	0	11.2			0	4
0	23.6	0			0	7.2	28.6			0	0	0.2			0	3	19			0	2.8
0	0	22.8			13.6	2.2	18.4			0	0	0			2.8	0.6	1.2			0	0.4
0.8	0.2	13			0	17	35			0	0	0			0	0.8	1			0.4	1
0	2.2	0			2	10.2	21.6			0	0	0			0	10	3.8			0	0
0	1	25.6			0	14.8	13.4			0	0	0			0	4.8	4.2			0.6	16.2
0	0	16.4			7	14	28.4			0	0	0			0.6	9	6			0	9.6
0	0.2	18.2			5.2	30.8	38			0	1.6	0.2			0.2	5.2	13.2			0.2	3.4
1.2	1.2	6.6			0.6	9.8	25.8			0	0	0			0	1.4	9			0	0.2
0	0	15			12.8	14.4	20.6			0	0	0			2.4	0.2	0.2			0	10
0.8	0.4	20			0	30.4	28.6			0	0.2	0			0	11.8	12.8			0	0.2
0	0	18.4			3.4	23.8	40.6			0	0	0			0.4	0.8	9			0	0.4
		29.4			0.2	13	30.2			0	0	0			0	0.6	3.4			0.2	1.6
		26.4			11	8	33.2			0	0	0			0.2	3.4	1.4			0	27.4
		22			0	22	9.4			0	0	0			0	3	0.2			0	13.6
		6.8			6.2	14.2	30.6			0	0	0			1.4	0.6	5.8			0.2	2.2
		6			17.4	12	0.2			0	3	0			1.4	15	1.4			0	8.2
		22.8				7.4	29				0	0				1.8	0.8			0.2	0.6
		12.4				17.2	42.4				0	0				0.2	0.2				0
						20.2	39				0	0				0.4	2.2
						4.8	27				0	0				0.2	0.2
						13.6	27.4				0	0				0.8	0.6
Across-genotype comparison					Across-genotype comparison					Across-genotype comparison					Across-genotype comparison
Kruskal-Walis one-way ANOVA ('kruskalwallis')	p-value	df	Chi-squared statistic		Kruskal-Walis one-way ANOVA ('kruskalwallis')	p value	df	Chi-squared statistic		Kruskal-Walis one-way ANOVA ('kruskalwallis')	p-value	df	Chi-squared statistic		Kruskal-Walis one-way ANOVA ('kruskalwallis')	p-value	df	Chi-squared statistic		Mann-Whitney U test ('ranksum')		z statistic	ranksum statistic
	5.60792e-08	2	33.393			2.23398e-10	2	44.4441			0.475658	2	1.48611			8.97401e-05	2	18.6372			2.72473e-07	5.14156	1004.5
Mann-Whitney U test ('ranksum')	p-value uncorrected	z statistic	ranksum statistic		Mann-Whitney U test ('ranksum')	p value uncorrected	z statistic	ranksum statistic							Mann-Whitney U test ('ranksum')	p-value uncorrected	z statistic	ranksum statistic
Tk mutants vs. wild type	0.0151771	2.42812	493.5		Tk mutants vs. wild type	5.47104e-06	-4.5459	431							Tk mutants vs. wild type	0.00109569	3.26473	1031.5
Tk wild type vs. +UAS-Tk	0.000212736	-3.70339	308		Tk wild type vs. +UAS-Tk	5.59661e-05	4.0292	1188							Tk wild type vs. +UAS-Tk	0.155172	-1.4215	818.5

## Sheet: Figure2
Figure 2
	D (DenMark/GFP ratio, A.U.)				E (DenMark pixel intensity above 1 percentile of tract pixel)				G (Syt:GFP/myr:tdTomato ratio, A.U.)				H (Syt:GFP pixel intensity above 1 percentile of tract pixel)				O (# of cells)			Q ([GCaMP6f from TkR86CLexA neurons]/[tdTomato from Tk-GAL4FruM neurons] ratio, A.U.)
	Commisural tract	SMP	Ring adjacent		SMP	Ring adjacent			Commisural tract	SMP	Ring adjacent		SMP	Ring adjacent			Tk-GAL4FruM neurons	Tk-GAL4FruM neurons expressing TkR86CLexA		SMP	Ring adjacent
	0.266851	0.300205	1.78638		0.0418654	0.694544			0.0224473	0.203402	0.0143227		0.211554	0.0105065			5	0		0.643609	0.232008
	0.378015	0.300758	1.59078		0.108973	0.716178			0.0310435	0.171516	0.0116617		0.188392	0.00772966			5	0		0.607373	0.262186
	0.0757338	0.115011	0.818183		0.135676	0.686467			0.0200635	0.0534883	0.0260495		0.0646984	0.0163089			4	0		0.807131	0.273556
	0.0864002	0.108186	0.720903		0.11083	0.540545			0.0128675	0.0505648	0.0262716		0.0752627	0.0231667			4	0		0.704776	0.264654
	0.102942	0.194239	1.08684		0.138514	0.675361			0.205769	0.356152	0.120852		0.150928	0.00789386			4	0		0.490139	0.326738
	0.119889	0.203624	1.01406		0.281711	0.708212			0.2268	0.365808	0.0912671		0.153627	0.000652571			3	0		0.421724	0.35863
	0.0775455	0.100234	0.91237		0.115531	0.653068			0.170413	0.523842	0.307145		0.339162	0.0714968			4	0
	0.0803533	0.11746	0.923464		0.114332	0.668408			0.194546	0.530975	0.315569		0.246234	0.0633885			6	0
									0.179032	0.669264	0.303817		0.548201	0.107539			4	0
									0.178288	0.658249	0.306218		0.544617	0.105437			4	0
									0.276694	0.517781	0.306217		0.228855	0.0333688			5	0
									0.294837	0.467407	0.261812		0.185912	0.0145491			5	0
Mean	0.148466	0.179965	1.10662		0.130929	0.667848			0.151067	0.380704	0.174267		0.244787	0.0385031			4.41667	0		0.612459	0.286295
95 confidence interval upper bound	0.236352	0.245691	1.40349		0.183924	0.711194			0.213583	0.51319	0.25681		0.341348	0.0619791			4.89904	0		0.747096	0.331284
95 confidence interval lower bound	0.0605806	0.114238	0.809762		0.0779337	0.624502			0.0885499	0.248218	0.0917243		0.148226	0.0150272			3.93429	0		0.477821	0.241306
	Across-region comparison								Across-region comparison
	Repeated measures ANOVA (used PRISM - sphericity not assumed)				Paired T test ('ttest')				Repeated measures ANOVA (used PRISM - sphericity not assumed)				Paired T test ('ttest')							Paired T test ('ttest')
	p-value	df	F statistic		p-value	df	t statistic		p-value	df	F statistic		p-value	df	t statistic					p-value	df	t statistic
	4.15126e-05	DFn = 1.041, DFd = 7.285	81.68		2.33821e-07	7	19.487		0.000134113	DFn = 1.363, DFd = 14.99	27.06		0.000132139	11	-5.73035					0.00654847	5	-4.47507
	Paired T test ('ttest')								Paired T test ('ttest')
	p-value (uncorrected)	df	t statistic						p-value (uncorrected)	df	t statistic
Tract - SMP	0.125828	7	1.73771					Tract - SMP	0.000310514	11	5.16582
Tract - Ring Adj	2.90834e-05	7	9.54368					Tract - Ring Adj	0.385576	11	0.903585
SMP - Ring Adj	5.3323e-05	7	8.69569					SMP - Ring Adj	2.7608e-05	11	-6.85093

## Sheet: Figure3
Figure 3
E (Pseudocolored time course of TkR86CLexA neurons ΔF/F at SMP)	[Time bin: 1 second]
Time (s)	-5	-4	-3	-2	-1	0	1	2	3	4	5	6	7	8	9	10	11	12	13	14	15	16	17	18	19
sample #1	0.00413795	-0.000676546	-0.0118985	0.0240494	-0.0194482	0.176079	0.484498	0.584785	0.56293	0.502336	0.454609	0.427852	0.385708	0.324501	0.328144	0.245819	0.1849	0.111953	0.0997363	0.0974233	0.0757231	0.0869767	0.0636832	0.0202349	0.0181243
sample #2	0.0228444	-0.0140837	-0.0167912	-0.011225	0.0203798	0.102567	0.251545	0.313087	0.336283	0.340778	0.345518	0.29958	0.285339	0.271994	0.235967	0.205442	0.169307	0.107656	0.076824	0.108634	0.119109	0.0988845	0.0646171	0.0555856	0.0631026
sample #3	-0.0137	0.00175127	0.00671965	0.0179244	-0.0143313	0.0712207	0.217255	0.287641	0.32554	0.339379	0.298514	0.262721	0.216313	0.169833	0.164292	0.12107	0.0810643	0.0371339	0.0114961	-0.00663289	-0.0252643	-0.0699022	-0.0777132	-0.0550991	-0.0119896
sample #4	-0.00150789	0.008245	-0.00133321	-0.00257537	-0.00721406	0.0927312	0.307895	0.376579	0.441681	0.403595	0.37804	0.37315	0.352006	0.347529	0.328344	0.288192	0.228803	0.185718	0.113634	0.0731983	0.0398531	0.0508666	0.0402112	0.0639844	0.0111178
sample #5	0.0114108	0.00844718	0.00154619	-0.0268237	-0.00455244	0.114678	0.277263	0.318377	0.343822	0.293159	0.250658	0.260101	0.20654	0.184144	0.186603	0.213219	0.141003	0.101196	0.0776887	0.0533845	0.0479175	0.0477155	0.00487733	0.000579948	-0.00149309
sample #6	-0.00895192	-0.000113775	0.0123042	0.0132152	-0.0129592	0.175737	0.341563	0.370506	0.360253	0.311129	0.20464	0.169884	0.181711	0.17692	0.137248	0.0753402	0.01742	-0.0108245	0.00308897	0.0318002	0.0221643	0.0199428	0.0103981	0.00931184	-0.011517
F (Pseudocolored time course of TkR86CLexA neurons ΔF/F at ring adjacent region)	[Time bin: 1 second]
Time (s)	-5	-4	-3	-2	-1	0	1	2	3	4	5	6	7	8	9	10	11	12	13	14	15	16	17	18	19
sample #1	0.00121064	-0.000477406	-0.00187369	-0.00203298	0.00065672	-0.00330696	0.0122931	0.0133794	0.00776698	0.00550392	-0.00180791	0.00613107	0.0104374	0.00565875	0.010308	0.00452756	-0.0010609	-0.00229227	-0.00447622	-0.00181346	0.00325723	0.000987478	-0.00184136	0.00482122	-0.00274659
sample #2	0.00224717	0.00218487	0.00565508	-0.00885904	-0.000737577	-0.00261955	0.00502797	-0.00869339	-0.00584633	0.00570734	0.00147109	-0.0059996	-0.00367261	-0.0057393	0.00204627	0.00234207	0.000251723	0.00782121	0.000406268	-0.00075401	-0.00209499	-0.00443788	-0.00824738	-0.00538827	-0.00909569
sample #3	0.0246091	-0.00580213	-0.0127585	-0.00384924	-0.0132737	-0.00461073	-0.0275687	-0.0192299	-0.00720853	-0.0182623	-0.0213058	-0.0210067	-0.0201849	-0.0120171	-0.0132403	-0.0173577	-0.0220321	-0.0240804	-0.00303749	-0.00907678	0.00198347	0.00588935	-0.00343456	0.00236239	-0.00817176
sample #4	0.0089988	-0.00288725	-0.00623272	-0.00203758	0.000726013	0.0192393	0.0243769	0.0226093	0.0250236	0.0279021	0.0175486	0.021044	0.0193825	0.0180281	0.00410647	0.00335143	-0.00571869	0.0122594	0.0126139	0.00928764	0.000996846	-0.0076563	0.00926406	0.00986799	0.010067
sample #5	0.0417882	0.0143251	-0.0145731	-0.0257807	-0.0201819	0.0386429	0.00804705	0.00432427	0.00118086	-0.00121367	-0.0130569	-0.0320036	-0.0421867	-0.0332054	-0.0180371	-0.0313028	-0.0493249	-0.0495621	-0.0207719	0.00630364	0.0126882	0.0184842	0.0217125	0.004481	-0.0294832
sample #6	-0.00365091	-5.99561e-05	0.00576027	-0.000181303	-0.00413697	0.00608436	0.0217486	0.0210956	0.0176612	0.0151137	0.0175403	0.0170566	0.00970171	0.010544	0.0123726	0.00370549	0.000855296	0.000838369	0.00892618	0.00273867	-0.000243505	-0.00692853	0.00588281	0.00620529	-0.00130379

## Sheet: Figure4
Figure 4
J (Pseudocolored time course of trans-Tango neurons ΔF/F at SMP)	[Time bin: 1 second]
Time (s)	-5	-4	-3	-2	-1	0	1	2	3	4	5	6	7	8	9	10	11	12	13	14	15	16	17	18	19
	-0.0148725	0.0131864	0.00933809	0.00295367	-0.0071797	0.129821	0.314369	0.406909	0.354731	0.300797	0.267047	0.265022	0.210532	0.182541	0.170092	0.132859	0.107294	0.0873681	0.0686511	0.0536141	0.0348441	0.046748	0.0500934	0.0543117	0.0443315
	-0.0223699	-0.0236412	-0.00246074	0.0184342	0.0311191	0.180776	0.326424	0.389025	0.392209	0.381866	0.352092	0.355593	0.345138	0.311706	0.313227	0.237773	0.156705	0.113414	0.103854	0.114508	0.086482	0.111652	0.100187	0.076164	0.0912105
	0.00909826	-0.000825184	0.00125502	-0.00352717	-0.00818405	0.193666	0.297535	0.383669	0.430507	0.419476	0.423736	0.373801	0.342251	0.290113	0.259587	0.192568	0.0780414	0.0461151	0.061316	0.0647012	0.0219423	0.0150573	0.0135167	-0.00754901	0.00696663
	0.00585759	0.00285956	-0.00531491	-0.0038066	-0.00301444	0.276946	0.680158	0.669006	0.518537	0.379039	0.284116	0.277459	0.268569	0.237812	0.219134	0.203378	0.125293	0.0854014	0.0698287	0.0549017	0.0512774	0.0565902	0.0539135	0.0486355	0.0479536
	0.00162179	-0.00291301	0.00139743	0.000574643	-0.00254162	0.250545	0.415475	0.479098	0.526609	0.511739	0.448495	0.391486	0.334677	0.309618	0.284527	0.204216	0.138188	0.130927	0.121264	0.106308	0.0908935	0.0825177	0.0660944	0.0618807	0.0538787
	0.0133327	-0.0162542	-0.00634789	-0.00269157	0.0178811	0.347394	0.570013	0.610308	0.539596	0.492024	0.369058	0.312592	0.255311	0.24455	0.220602	0.144108	0.0597698	0.0228429	0.00737843	-0.00385992	-0.0168045	-0.0361739	-0.0395783	-0.0161858	-0.010358
K (Pseudocolored time course of trans-Tango neurons ΔF/F at ring adjacent region)	[Time bin: 1 second]
Time (s)	-5	-4	-3	-2	-1	0	1	2	3	4	5	6	7	8	9	10	11	12	13	14	15	16	17	18	19
	0.00316355	-0.00233304	0.00183604	-0.000663493	-0.000304707	0.135723	0.303216	0.327668	0.344273	0.315074	0.282191	0.280552	0.24701	0.242122	0.227758	0.183976	0.0837676	0.0491664	0.045825	0.0353629	0.0252058	0.00994829	0.00684419	0.00431797	0.00661297
	0.000651339	-0.00161513	-0.00372537	-0.0015983	0.00267025	0.0329251	0.0952085	0.151546	0.160197	0.176268	0.199808	0.196911	0.177641	0.176025	0.178009	0.131339	0.066201	0.0406222	0.0221888	0.0232511	0.0261689	0.0140314	0.0091596	0.00678017	0.0159157
	-0.0104455	0.00694113	0.00510396	-0.00016495	-0.000320243	0.0197785	0.121069	0.130677	0.121359	0.150734	0.14635	0.157452	0.155349	0.136487	0.15281	0.0834892	0.0445652	0.0160754	0.00813475	0.00939428	0.00899853	0.00329711	-0.0139029	-0.00924465	-0.00740149
	0.00174662	0.00381069	0.00301306	0.00285925	-0.0108022	0.0367469	0.0994061	0.121645	0.153286	0.151282	0.145201	0.147501	0.129769	0.132371	0.124898	0.101283	0.0646172	0.0590499	0.0362848	0.0381375	0.0238729	0.0282086	0.00681755	0.0157246	0.00249299
	0.00334681	0.00461378	-0.000726174	-0.0069896	-0.00292581	0.0133987	0.11505	0.106958	0.113813	0.134032	0.125806	0.113825	0.116567	0.115979	0.116256	0.0958885	0.0440525	0.047134	0.0190091	0.0242772	0.0149364	0.0171884	0.0117213	0.0094131	0.00299006
	-0.00459833	0.00169243	-0.000444198	-0.000799612	0.00580319	0.0436334	0.0765115	0.0918096	0.0900898	0.100262	0.0887541	0.0885398	0.0843235	0.0824688	0.0789806	0.0730423	0.0450713	0.0297692	0.0238883	0.0149904	0.0131014	0.0132587	0.00681575	0.00671652	0.00469601
L. Pseudocolored time course of trans-Tango neurons ΔF/F at cell bodies)	[Time bin: 1 second]
Time (s)	-5	-4	-3	-2	-1	0	1	2	3	4	5	6	7	8	9	10	11	12	13	14	15	16	17	18	19
Sample #7 - Cell #4	-0.011891	-0.0064814	0.00163994	0.00823734	0.0476518	0.0494205	0.0348574	0.465746	0.914566	1.3077	1.55123	1.69968	1.72724	1.84639	1.9318	2.05118	1.96513	1.92662	1.83033	1.72922	1.60195	1.53264	1.4833	1.39291	1.37365
Sample #4 - Cell #2	-0.0644739	-0.00778398	-0.0348952	0.0580575	0.0782969	0.00261823	0.14688	0.585599	0.925805	1.17341	1.41556	1.442	1.43421	1.61651	1.60745	1.63324	1.65561	1.49601	1.26175	1.01535	0.80293	0.517629	0.552819	0.565939	0.561483
Sample #2 - Cell #3	0.0382329	-0.00575342	-6.21007e-05	-0.0212137	0.0195192	0.0273795	0.16889	0.58781	0.899445	1.09187	1.19648	1.31079	1.15736	1.2097	1.3484	1.43214	1.37732	1.24062	1.0862	0.801564	0.655082	0.685916	0.513962	0.519375	0.373492
Sample #4 - Cell #1	-0.0128995	-0.0360047	0.0466348	-0.0283329	0.0785962	-0.0021135	0.129856	0.476344	0.689977	0.930476	1.13403	1.19613	1.0776	1.12626	1.18482	1.12289	1.15061	1.0574	0.779128	0.526066	0.302669	0.170991	0.200795	0.228621	0.207843
Sample #2 - Cell #1	0.0332235	0.0375767	-0.0464926	-0.000799684	-0.0201265	0.0164902	0.0786392	0.134511	0.289538	0.527792	0.702136	0.853479	0.974814	1.00022	1.14879	1.15777	1.01439	0.967373	0.787719	0.669873	0.419672	0.382366	0.341592	0.298831	0.282314
Sample #5 - Cell #1	-0.0214746	-0.0742206	0.0197193	0.0498797	0.0470732	-0.0334899	0.0297636	0.311429	0.418983	0.489202	0.555998	0.473264	0.574715	0.493788	0.604357	0.708886	0.678027	0.475171	0.43998	0.411009	0.38618	0.206083	0.261253	0.12621	0.128444
Sample #3 - Cell #2	-0.0513576	-0.0391089	0.126834	-0.0176585	-0.0780574	-0.0105688	0.260261	0.177132	0.314596	0.366378	0.331913	0.548196	0.492715	0.456934	0.396897	0.453163	0.447594	0.231841	0.28147	0.317401	0.152442	0.119159	0.101812	0.082425	0.223937
Sample #1 - Cell #1	-0.0451876	-0.0420141	0.0692849	0.0592959	-0.0458705	0.0254322	-0.0263074	0.203936	0.244428	0.451882	0.344948	0.344587	0.359262	0.52214	0.439992	0.437193	0.455176	0.295137	0.254163	0.173219	0.0924365	0.111223	0.0959715	0.0924767	-0.0618182
Sample #3 - Cell #1	-0.0150754	-0.0240099	0.0461236	-0.0155569	0.0322482	0.0812191	0.144746	0.186142	0.209257	0.29031	0.366736	0.350741	0.314158	0.319271	0.339572	0.299346	0.329717	0.286393	0.27837	0.139663	0.104072	0.127748	0.1125	0.0701134	0.0815102
Sample #1 - Cell #2	0.0304798	0.0168888	0.0455548	-0.0586634	0.00704259	-0.0311455	0.0341112	0.155427	0.204747	0.321907	0.36062	0.394091	0.389647	0.378665	0.28916	0.341176	0.410339	0.338942	0.316516	0.143471	0.165972	0.161917	0.0551897	0.111461	0.148937
Sample #3 - Cell #3	-0.0595325	0.0130543	-0.00534848	0.0315194	0.109388	0.00309691	-0.118712	-0.0485437	0.171613	0.216209	0.284043	0.278329	0.288084	0.423114	0.502959	0.311427	0.337872	0.46706	0.332687	0.107925	0.296648	0.234743	0.442776	0.294641	0.162798
Sample #7 - Cell #2	0.000130846	-0.00835044	-0.00375898	0.00118103	0.0241675	0.00615605	0.00436504	0.0157917	0.0884133	0.157465	0.200773	0.237486	0.266562	0.293643	0.327323	0.359987	0.337265	0.30236	0.249997	0.179307	0.179213	0.143811	0.115825	0.0907179	0.087779
Sample #1 - Cell #3	0.0416939	0.0145537	-0.020964	-0.0235334	0.0452565	-0.0492486	-0.00170458	0.132766	0.233209	0.107029	0.214705	0.201426	0.258557	0.29483	0.165498	0.232086	0.272095	0.206284	0.130758	0.215482	0.136264	0.12888	0.101027	0.0237516	0.0628102
Sample #2 - Cell #2	0.00225059	0.0805375	-0.0323261	-0.0169653	-0.0265139	-0.00172306	0.0238388	0.138561	0.136663	0.155879	0.229579	0.152834	0.220564	0.150818	0.202614	0.23551	0.21754	0.158765	0.157698	0.0212886	-0.030191	0.033941	-0.0207017	0.0403858	0.0510613
Sample #7 - Cell #1	0.0111791	0.00529616	-0.00202159	-0.0139928	-0.00621111	0.00526014	-0.0144594	0.0270211	0.108723	0.150216	0.189063	0.193129	0.19206	0.205887	0.207273	0.219944	0.21782	0.192653	0.139363	0.0841004	0.105713	0.0897649	0.0999777	0.0710495	0.0519638
Sample #7 - Cell #3	-0.00234784	0.00173981	-0.00443122	0.0102832	-6.6855e-06	0.00989956	-0.00568973	0.606668	0.0442234	0.0641023	0.0444772	0.0788034	0.106031	0.090121	0.108947	0.104305	0.0958502	0.10571	0.0927645	0.0514163	0.0501713	0.0484339	0.0423437	0.0720472	0.0430558
Sample #6 - Cell #3	-0.002189	0.00101377	-0.00247132	0.00685251	0.00550968	-0.00353255	0.00344592	0.0268824	0.0383497	0.0697833	0.122621	0.136928	0.17444	0.155316	0.174593	0.15978	0.181659	0.174087	0.165737	0.161591	0.147507	0.136315	0.132617	0.100022	0.0885963
Sample #5 - Cell #2	0.00942072	-0.0237722	0.00857261	-0.0218109	0.0266798	-0.0407874	0.0449565	0.0340053	0.0901926	0.0761458	0.00983417	0.0207536	0.070421	0.0526107	0.118074	0.0577524	0.0683644	0.0302418	0.0315988	0.0935851	0.0839272	0.0211246	0.0476281	-0.00463671	0.0287152
Sample #6 - Cell #1	0.00950324	0.00624481	-0.00826735	-0.0156581	-0.00161562	0.00412007	-0.00107824	0.0179433	0.0177081	0.0402155	0.046766	0.0534396	0.0588112	0.0596571	0.0677277	0.0584728	0.0883366	0.0930731	0.0791914	0.0626805	0.0461866	0.0463543	0.0461278	0.0466237	0.0327072
Sample #6 - Cell #2	-0.00352039	0.00213708	0.00535772	-0.0111844	-0.00766656	-0.00607205	0.00568803	-0.00682897	0.0047665	0.0144255	0.0408618	0.0321858	0.0350555	0.0435203	0.0353446	0.0502679	0.0434796	0.0391521	0.0401016	0.0286304	0.0329252	0.0188853	0.0321407	0.0190175	0.0198435
Sample #6 - Cell #4	0.00127773	-0.00854525	0.004069	0.00608529	0.00855139	0.0123754	0.0232065	0.0220568	0.00710094	0.0108591	0.0223985	0.00688484	0.01365	0.000130399	0.0139668	0.0167914	0.0155585	0.0316221	0.0284811	0.0130088	0.0194243	0.020391	0.0246399	0.0236068	0.0099177
	[The maximum value of the averaged ΔF/F time course (gray) is indicated in magenta. Frames that could not be quantified due to interference with stimulating LED was filled with NaN.]
M (ΔF/F time course of TkR86CLexA neurons at SMP)	[Time bin: 250 millisecond]
Time (s)	-5				-4				-3				-2				-1				0				1				2				3				4				5				6				7
sample #1	0.00362817	0.00778112	-0.00175527	0.0331602	0.00839637	-0.00114002	-0.00621584	0.0231624	0.00193623	-0.0139065	-0.0297492	-0.032364	0.0202399	0.0594622	0.0293149	-0.00883066	0.00716586	-0.0315949	-0.0169827	-0.0143679	-0.00775397	0.0926858	0.207276	0.254189	0.316637	0.442302	NaN	0.469219	0.476295	0.513825	0.548279	0.466143	0.532283	0.5249	0.482293	0.485524	0.463374	0.459529	NaN	0.469527	0.481217	0.398465	0.40308	0.399081	0.411693	0.310177	0.384007	0.390467	0.377239
sample #2	-0.00792729	-0.0108538	0.0232396	0.0204595	-0.00353758	0.0119727	0.000120502	-0.0202185	-0.00280597	-0.00412288	-0.00148906	0.0113874	-0.00792729	0.00407123	-0.00558611	0.00626608	0.0286536	0.0185573	-0.0288515	-0.012317	-0.011439	0.0400668	0.0857197	0.112936	0.114106	0.149956	NaN	0.174538	0.200145	NaN	0.199706	0.203071	0.225898	0.16927	0.183171	0.191219	NaN	0.20629	0.200437	0.182878	0.180537	0.192536	0.165905	0.184634	0.181415	0.153028	0.161223	0.159613	0.131958
sample #3	-0.0455976	-0.00461864	-0.00414942	-0.0219799	0.00460944	-0.0113442	0.0139939	0.00656454	0.00609532	-0.00852884	0.0394885	0.00640813	-0.00813782	0.012117	0.0179041	0.0264284	0.00820683	0.00492226	-0.011266	-0.0301132	-0.0196338	0.0322937	0.135054	0.157889	0.185261	0.218576	0.200432	0.277385	0.25322	0.280826	0.324151	0.297562	0.346361	NaN	0.336507	0.305539	0.318051	0.363566	0.327905	0.360438	0.319928	0.305773	0.331346	0.280983	0.292322	0.266671	0.258616	0.257521	0.232261
sample #4	0.00927011	-0.00347365	0.00227002	0.00550083	0.00801368	-0.00849936	0.0034367	0.00998807	0.00523159	0.00460338	0.0060393	-0.0113712	0.00514185	0.000834099	-0.011102	0.010706	-0.00706344	-0.0123584	0.00119308	-0.00221722	0.00612904	0.0313473	0.103053	NaN	0.203657	0.227171	0.235786	0.282184	0.268094	0.303274	0.282992	0.30103	0.298607	0.29771	0.307582	0.300492	0.307941	0.308031	0.303633	NaN	0.285235	0.282633	0.270607	0.257415	0.242966	0.242427	0.24494	0.230671	0.230222
sample #5	0.0096782	-0.0144944	-0.0137146	-0.00346633	-0.0162767	-0.000458683	-0.00892465	0.0145796	0.00611358	-0.000235894	-0.00680816	0.0107921	-0.00268657	0.0101238	0.0150251	-0.00458027	-0.00368912	0.0129086	-0.00235239	0.0116833	0.0169188	0.0503371	0.10013	0.0907733	0.149367	0.143908	0.149144	0.167858	0.169529	NaN	0.167301	0.165185	0.177438	0.194704	0.193256	0.202725	NaN	0.200608	0.172537	0.195261	0.194036	0.143797	0.162066	0.135777	0.119179	NaN	0.11127	0.137559	0.0933353
sample #6	-0.0210879	-0.0121676	0.0117493	0.0112322	0.000760474	-0.00169586	0.00993939	0.0149813	0.0112322	0.0183426	0.00476817	0.0158863	0.00709522	0.00696594	-0.00479859	0.00903443	-0.0231564	-0.00505715	-0.0108748	-0.0316889	0.0200233	0.105219	NaN	0.187571	0.192225	0.249367	0.25234	0.263329	0.257382	0.278455	0.267466	0.233595	0.278326	0.234112	0.261261	0.240059	0.272896	NaN	0.22364	0.219115	0.186795	0.150984	0.13198	0.127585	0.141547	0.142064	0.129395	0.128748	0.150338
Average	-0.00867272	-0.00630448	0.00293994	0.0074844	0.000327617	-0.0018609	0.00205834	0.00817624	0.00463383	-0.000641349	0.00204159	0.000123128	0.00228756	0.0155957	0.00679292	0.006504	0.00168621	-0.00210372	-0.0115224	-0.0131702	0.000707384	0.0586583	0.126247	0.160672	0.193542	0.238547	0.209426	0.272419	0.270778	0.344095	0.298316	0.277764	0.309819	0.284139	0.294012	0.287593	0.340566	0.307605	0.24563	0.285444	0.274625	0.245698	0.244164	0.230912	0.23152	0.222874	0.214908	0.21743	0.202559
P (normalized average)	-0.0252044	-0.0183219	0.00854397	0.021751	0.000952112	-0.00540811	0.00598188	0.0237616	0.0134667	-0.00186387	0.0059332	0.000357832	0.00664804	0.0453238	0.0197414	0.0189017	0.00490043	-0.00611379	-0.0334861	-0.0382748	0.00205578	0.170471	0.366895	0.46694	0.562467	0.693258	0.608627	0.791697	0.786926	1	0.866958	0.807231	0.900387	0.825758	0.854449	0.835794	0.989743	0.893953	0.713845	0.82955	0.798107	0.714041	0.709583	0.671071	0.672838	0.647709	0.624561	0.631889	0.588672
N (ΔF/F time course of TkR86CLexA neurons at SMP: no overlap with Tk-GAL4FruM neurons)	[Time bin: 250 millisecond]
Time (s)	-5				-4				-3				-2				-1				0				1				2				3				4				5				6				7
sample #1	0.00277595	0.00826495	0.00192052	-0.00756048	-0.0105545	-0.0145465	-0.00349719	0.00655409	0.0106887	-0.0119089	0.0152509	0.0157499	0.0126847	0.0161064	-0.00342591	-0.00663376	-0.00984162	-0.0131208	0.00384523	-0.0102693	0.00776595	0.117617	0.10001	NaN	0.0997245	0.113483	0.153545	0.151193	0.198954	0.193037	0.245789	0.259119	0.231674	0.189473	0.18983	0.192182	0.185339	0.18099	0.186194	0.228181	0.18541	0.177782	0.191754	0.202376	0.186978	0.167802	0.185552	0.207936	0.238945
sample #2	0.0231902	0.00494645	0.00783618	0.00450733	0.020827	0.0148957	0.0137707	-0.00530453	-0.0167656	-0.0194904	0.00778925	-0.00546832	-0.0165873	-0.0220365	-0.0213397	-0.0157935	0.00150235	0.0155861	0.0115095	0.0132972	-0.00870701	0.0061052	0.0760241	0.119048	0.130313	0.152529	0.15432	0.168717	0.204874	0.171955	0.218024	0.212131	0.219204	0.211676	0.238961	0.209912	0.194023	0.207219	0.223315	0.211909	0.206698	0.220404	0.25183	0.243147	0.222849	0.173014	0.215362	0.198566	0.220205
sample #3	-0.00480201	-0.00255334	0.0114566	-0.0015729	0.000363821	-0.0140285	-0.00473986	0.00141977	-0.0213754	-0.0060994	-0.00347624	-0.0104195	0.00598672	0.0221865	0.00516975	0.0119261	-0.0343227	0.00702304	0.0135914	0.0153996	0.00914701	0.100298	0.11616	0.095862	0.141247	0.189625	0.171206	0.195315	0.220582	0.224138	0.245255	0.258957	0.268776	0.248815	0.27287	0.286917	0.272327	0.29319	0.293414	0.300796	0.283614	0.301462	0.285311	0.213621	0.263368	0.260387	0.235921	0.23345	0.252544
sample #4	0.0274868	0.0293243	0.0154207	-0.010523	0.0115035	-0.00883109	-0.00310407	-0.0218326	-0.0245568	-0.0120327	-0.0216741	-0.00637222	-0.0104224	-0.00215638	-0.00903243	0.0170513	0.0133981	0.00295356	-0.00027506	0.00023698	0.0263824	0.0434352	0.0954828	0.116259	0.146348	0.160213	0.19578	0.199439	0.217393	0.242182	0.250214	0.266016	0.255492	0.249401	0.261131	0.267313	0.240626	0.260583	0.2414	0.262658	0.259202	0.231225	0.241005	0.211173	0.210172	0.189249	0.202406	0.195973	0.197965
sample #5	-0.00484147	0.00283461	-0.00863508	-0.00253978	0.0098651	0.00685352	0.0174001	0.00815014	-0.00274098	0.00222548	-0.00671768	0.00786942	0.000605291	0.000934911	-0.00399429	-0.0166049	-0.00163801	-0.019697	0.00239052	0.0122838	0.0230139	0.0697749	0.112981	0.0970994	0.152575	0.169939	0.191061	0.215948	0.218553	0.20663	0.22473	0.214278	0.226979	0.247478	0.236891	0.22419	0.232381	0.210729	0.209694	0.214718	0.207848	0.189172	0.18233	0.193276	0.182085	0.154553	0.14603	0.156414	0.153131
sample #6	-0.0325296	-0.00159236	0.00591447	0.00386715	-0.000454959	-0.0200182	0.0150136	-0.0011374	-0.00727934	0.00295723	-0.0232029	-0.0232029	0.0268426	0.00432211	-0.00181984	0.00591447	-0.011374	0.0181984	0.0225205	0.00181984	-0.0175159	0.0659691	0.112375	0.104186	0.176524	0.177889	0.193358	0.217015	0.273885	0.252047	0.225205	0.232939	0.236351	0.182894	0.215651	0.247043	0.269791	0.272975	0.294359	0.270928	0.239308	0.267971	0.243176	0.232029	0.207234	0.202912	0.232029	0.194495	0.257052
Average	0.00187998	0.00687078	0.00565222	-0.00230361	0.00525834	-0.00594585	0.00580723	-0.0020251	-0.0103383	-0.00739145	-0.00533846	-0.00364059	0.00318491	0.00322616	-0.00574041	-0.000690049	-0.00704598	0.00182388	0.00893033	0.00546135	0.00668105	0.0671999	0.102172	0.106491	0.141122	0.160613	0.176545	0.191271	0.222373	0.214998	0.234869	0.240573	0.239746	0.221623	0.235889	0.237926	0.232414	0.237615	0.241396	0.248198	0.230347	0.231336	0.232568	0.215937	0.212114	0.19132	0.202883	0.197806	0.219974
P (normalized average)	0.0075745	0.0276826	0.022773	-0.00928132	0.021186	-0.023956	0.0233975	-0.00815918	-0.0416532	-0.0297804	-0.0215088	-0.0146681	0.0128321	0.0129983	-0.0231283	-0.00278023	-0.0283885	0.00734848	0.0359806	0.022004	0.0269182	0.270751	0.411655	0.429056	0.568585	0.647115	0.711306	0.770639	0.895951	0.866236	0.946298	0.969279	0.965946	0.892927	0.950405	0.958613	0.936406	0.957358	0.972593	1	0.928075	0.932061	0.937025	0.870017	0.854617	0.770833	0.817424	0.796967	0.886282
O (ΔF/F time course of trans-Tango neurons at SMP: no overlap with Tk-GAL4FruM neurons)
Time (s)	-5				-4				-3				-2				-1				0				1				2				3				4				5				6				7
	-0.0129835	0.00109413	-0.0289862	-0.0379027	-0.0302169	-0.0436402	-0.00652315	-0.0131067	0.0167078	-0.0131049	-0.00625332	-0.00645657	-0.00895581	0.00620545	0.0436297	0.030248	0.0424421	0.0350187	0.0285336	0.0347243	0.0371884	0.16166	0.269305	0.250345	0.276312	0.305551	0.339469	0.403084	0.388761	0.367088	0.445944	0.400285	0.433884	0.437134	0.369506	0.36507	0.36162	0.382629	0.387386	0.378282	0.390786	0.440839	0.330676	0.325652	0.33165	0.363958	0.374309	0.354393	0.35337
	0.00519654	-0.000731772	0.00322596	0.00116113	-0.00119777	0.00146059	-0.0084962	-0.00123185	0.00327209	0.00130153	0.00470046	-0.00115777	-0.00271502	-0.000584426	0.00688519	-6.07595e-05	-0.0157099	0.00466971	0.0086635	-0.0057688	0.0192538	0.217442	0.322945	0.354229	0.365545	0.396786	0.411389	0.459082	0.460259	0.462859	0.491751	0.488869	0.527263	0.530877	NaN	0.519898	0.529878	0.53974	0.504346	0.51714	0.473553	0.460219	0.433512	0.443145	0.425514	0.394544	0.394395	0.365185	0.35083
	-4.06803e-05	0.034311	0.0149524	-0.00365942	0.0142394	-0.020472	-0.0244238	-0.0217614	-0.0157674	-0.0164333	-0.00745701	0.0185539	0.00264226	-0.00305332	-0.0190493	0.00198961	0.0125323	-0.000602679	0.0216611	0.0317585	0.0674731	0.341081	0.454671	0.493747	0.48951	0.465956	0.582921	0.64403	0.508999	0.625602	0.619563	0.584954	0.567748	0.472681	0.528753	0.482779	0.424528	0.487195	0.525293	0.465352	0.415178	0.375148	0.345682	0.335158	0.301904	0.336629	0.297229	0.300837	0.269107
	0.0143632	0.0159739	0.0152056	0.00183062	-0.00164046	-0.0126547	-0.00965879	0.0102123	0.0154145	-0.00634831	-0.00431378	0.00850138	-0.00496691	0.00359615	0.00779887	-0.0235996	-0.0185641	-0.00964881	-0.009372	-0.00969726	-0.00348088	0.155914	0.243451	0.2706	0.286171	0.288072	0.323158	0.324705	0.373597	0.346033	0.407947	0.406681	0.391087	0.427301	0.485599	0.481398	0.428714	0.393579	0.38989	0.418659	0.437628	0.431664	0.431138	0.395162	0.392795	0.389897	0.373872	0.360693	0.342421
	-0.0117158	-0.0214466	-0.0191331	-0.0076978	0.00118018	-0.00737159	0.0257024	0.00987044	0.0178304	0.0208287	0.00687927	0.00148804	0.00591977	0.00907183	0.00189435	-0.00650374	-0.0231003	-0.0129685	0.00172209	0.001689	0.0022382	0.0999223	0.152243	0.208949	0.247603	0.28757	0.332171	0.271752	0.401808	0.478698	0.494956	0.414895	0.411757	0.366258	0.340956	0.274931	0.239036	0.322704	0.325273	0.312264	0.309166	0.287745	0.255497	0.244284	0.21645	0.208928	0.245803	0.297832	0.258967
	0.00914275	0.00668189	0.0105036	0.000412269	0.00728012	-0.00429093	-0.0025727	0.00257413	0.0133435	-0.00523235	-0.0121533	-0.0164047	-0.00372337	0.00934639	-0.000368056	-0.0161748	-0.00682787	-0.00474641	0.00503218	-0.00885153	0.0471138	0.185935	0.316393	0.47712	0.634924	0.701858	0.606974	0.804061	0.758402	0.684049	0.622406	0.594241	0.618532	0.59492	0.425814	0.44377	0.39941	0.384446	0.373262	0.348991	0.316999	0.264701	0.199643	0.274399	0.262166	0.278838	0.291859	0.285623	0.293244
Average	0.000660426	0.00598042	-0.000705279	-0.00764266	-0.0017259	-0.0144948	-0.0043287	-0.00224051	0.00846682	-0.00316478	-0.00309961	0.000754043	-0.00196652	0.00409701	0.00679845	-0.00235021	-0.00153797	0.00195368	0.00937342	0.00730903	0.0282978	0.193659	0.293168	0.342498	0.383344	0.407632	0.43268	0.484452	0.481971	0.494055	0.513761	0.481654	0.491712	0.471529	0.430126	0.427974	0.397198	0.418382	0.417575	0.406781	0.390552	0.376719	0.332691	0.3363	0.321747	0.328799	0.329578	0.327427	0.311323
P (normalized average)	0.00128547	0.0116405	-0.00137277	-0.0148759	-0.00335935	-0.0282131	-0.0084255	-0.00436099	0.0164801	-0.00616002	-0.00603316	0.00146769	-0.00382768	0.00797454	0.0132327	-0.00457452	-0.00299354	0.0038027	0.0182447	0.0142265	0.0550796	0.376943	0.57063	0.666648	0.746152	0.793427	0.842181	0.942952	0.938122	0.961643	1	0.937505	0.957082	0.917797	0.837209	0.833021	0.773117	0.814351	0.81278	0.791771	0.760181	0.733257	0.64756	0.654584	0.626257	0.639983	0.6415	0.637313	0.605968
[truncated: 51 more columns]

## Sheet: Figure5
Figure 5
	A3 (# of cells)		B3 (# of cells)		C3 (# of cells)			E1 (Pseudocolored time course of TkR86CLexA neurons (ΔF/F) at SMP, with mecamylamine application)	[Time bin: 1 second]																										E2 (Boxplot of TkR86CLexA neurons average (ΔF/F) at SMP, with mecamylamine application)
	Tk-GAL4FruM neurons	Tk-GAL4FruM neurons expressing ChATLexA	Tk-GAL4FruM neurons	Tk-GAL4FruM neurons expressing VGlutLexA	Tk-GAL4FruM neurons	Tk-GAL4FruM neurons expressing GAD1LexA		Time (s)	-5	-4	-3	-2	-1	0	1	2	3	4	5	6	7	8	9	10	11	12	13	14	15	16	17	18	19			Pre-treatment	During treatment	After wash
	5	5	5	0	6	0		Pre-treatment
	4	4	5	0	4	0		Sample #1	-0.00575649	0.00207292	0.00200104	-9.99315e-05	-0.00496073	0.0358709	0.0574322	0.0796763	0.0846168	0.0788351	0.0759284	0.0615013	0.0502859	0.0483276	0.0399372	0.0354256	0.0219586	0.018501	0.00282295	0.00848849	0.000609421	-0.000479692	0.00357444	-0.000416107	-0.00197702		Sample #1	14.9705	1.16409	7.2527
	5	5	5	0	5	0		Sample #2	0.00418489	0.00265688	-0.000200139	0.00610283	-0.0185004	0.0594007	0.100511	0.0878231	0.0814259	0.0722144	0.0708414	0.0614511	0.0614452	0.0672815	0.0736442	0.0352464	0.00845071	-0.00536303	-0.00934841	-0.0188426	-0.0219986	-0.0212368	-0.00922859	-0.0233862	-0.0202797		Sample #2	10.001	7.31782	9.74089
	5	5	5	0	5	0		Sample #3	-0.0182744	-0.0139863	0.0153383	0.00738864	0.01501	0.0514612	0.105321	0.129699	0.12303	0.11516	0.101853	0.105785	0.0929047	0.0770813	0.0708934	0.053255	0.0299503	0.0113023	-0.00787288	0.0040794	-0.00859158	-0.00324432	-0.00298639	-0.00635879	-0.000565449		Sample #3	7.16832	1.43182	6.99249
	5	5	5	1	5	1		Sample #4	0.00331008	-0.000692962	-0.00490867	0.00583335	-0.00430336	0.0654666	0.123976	0.122089	0.118573	0.10868	0.111114	0.0991134	0.0986212	0.0921864	0.0841826	0.057143	0.0199255	0.012676	0.00806776	0.00467154	0.000488388	0.00199529	-0.00672748	-0.0040692	-0.00867888		Sample #4	14.524	1.81514	4.34846
	5	5	5	0	5	0		Sample #5	0.00617574	-0.00359445	0.00399175	-0.00311188	-0.00330918	0.0879423	0.137168	0.172411	0.183029	0.164116	0.15781	0.155724	0.1425	0.140663	0.116008	0.0801528	0.0641703	0.0480115	0.0299622	0.028686	0.0244191	0.0244129	0.019341	0.0228711	0.0259403		Sample #5	20.3504	3.49227	4.08607
	5	5	6	0	6	0		Sample #6	-0.00151936	8.65936e-05	0.0031755	0.000273775	-0.00232897	0.0912666	0.178651	0.192333	0.188172	0.172201	0.153815	0.149829	0.138609	0.116439	0.106589	0.071962	0.0367149	0.0323662	0.0234621	0.0177387	0.017167	0.00996359	0.00116376	0.002458	0.00163353		Sample #6	5.95083	1.69041	5.45904
	5	5	5	0	5	0		Sample #7	0.00405629	-0.0138432	0.00691271	0.00089102	0.00046376	0.112935	0.207399	0.221099	0.209483	0.172707	0.148971	0.127368	0.129897	0.100395	0.0943257	0.0726328	0.0448618	0.0356051	0.024588	0.0230437	0.0085751	0.00972438	0.00677368	0.0016955	0.0103079		Sample #7	30.2223	17.7101	23.584
					4	0		Sample #8	0.000972458	-0.00253811	0.00630549	0.00675407	-0.0123127	0.0862902	0.148079	0.171403	0.170126	0.183426	0.200797	0.182366	0.185847	0.17886	0.181693	0.137297	0.115177	0.0848911	0.0843019	0.059863	0.0589318	0.0765465	0.0560582	0.0389456	0.0563712		Sample #8	14.5367	2.05954	4.38386
					5	0		Sample #9	-0.00446408	-0.00309553	0.00101632	0.00368217	0.00152606	0.0679804	0.180333	0.230514	0.265802	0.258317	0.243537	0.227063	0.217171	0.208227	0.170649	0.126587	0.0885324	0.0607541	0.025012	0.024372	0.0152779	0.0236345	0.0220921	0.0158378	0.0157283		Sample #9	26.594	6.75572	17.9416
Average	4.875	4.875	5.125	0.125	5	0.125		Sample #10	-0.00313297	-0.00212051	0.00314371	0.00644513	-0.00394558	0.259154	0.422395	0.407923	0.344841	0.256273	0.229989	0.234996	0.204328	0.187388	0.165217	0.112537	0.051855	0.0398696	0.0263319	0.0265455	0.0233636	0.0231102	0.0142893	0.00326205	-0.000577397		Sample #10	9.4463	1.89985	5.03534
95 confidence interval upper bound	5.15149	5.15149	5.40149	0.401488	5.35768	0.361582		Sample #11	0.00235746	0.00793261	0.00460832	-0.00657896	-0.00963685	0.184823	0.314212	0.356566	0.366675	0.362715	0.345735	0.302243	0.296071	0.279571	0.274072	0.200417	0.140391	0.117014	0.0925532	0.0637791	0.0585944	0.0350689	0.0323641	0.0263653	0.0265083		Sample #11	16.7213	3.7984	7.67191
95 confidence interval lower bound	4.59851	4.59851	4.84851	-0.151488	4.64232	-0.111582		During treatment
								Sample #1	0.0113334	-0.000358984	-0.00601773	-0.00612653	-0.00315278	0.00807115	-0.000174553	0.0173387	0.0177753	0.0216124	0.0194096	0.02485	0.0257943	0.022288	0.0182459	0.01635	0.00539657	-0.00327431	-0.00127857	-0.00336274	0.00256517	0.00402545	0.000622256	-0.0015148	-0.007564		Average	15.4987	4.46683	8.7724
								Sample #2	-0.00062229	0.00749189	0.00339068	0.00518904	-0.0158406	0.00860092	0.019055	0.011888	0.0108669	0.00926436	0.0255896	0.0144619	0.0121973	0.0166621	0.0179482	0.00810474	-0.00357108	-0.00359421	-0.00158474	-0.00342501	-0.000243007	-0.00351845	-0.0173203	-0.018994	-0.0170089		95 confidence interval upper bound	20.4375	7.58775	12.8074
								Sample #3	0.00707396	-0.00567888	-0.00485821	-0.00168523	0.00562202	0.021005	0.0189523	0.00979554	0.0234153	0.04191	0.0187789	0.0263311	0.0071395	0.00954077	0.013648	0.0267815	0.0100973	-0.0104007	-9.0686e-05	0.0170474	0.00489905	-0.00849975	-0.0053062	-4.77674e-05	0.0102969		95 confidence interval lower bound	10.5599	1.34591	4.73737
								Sample #4	-0.00441605	0.00090215	0.00290115	-0.00184725	0.00136746	0.0398247	0.0863671	0.0854304	0.0860936	0.0783875	0.0785027	0.0770057	0.0738266	0.0696898	0.0586831	0.0293839	0.0269829	0.0226945	0.0287914	0.0240142	0.0220817	0.0198468	0.0193946	0.0188753	0.0175118
								Sample #5	0.000115826	0.00240304	0.00379085	-0.00523709	0.00343748	0.00944025	0.0125941	0.0214846	0.0163659	0.0213084	0.0163833	0.0242001	0.0141846	0.0230565	0.0213702	0.0155324	0.0116166	0.0102369	0.0106949	0.00954193	0.00999659	0.00668668	0.00439394	-0.0012424	-0.00513294		Across-treatment comparison
								Sample #6	0.00528514	0.00763651	-0.00512942	-0.00391315	-0.00908133	0.00510437	0.00948286	0.0188185	0.0231124	0.0229187	0.024636	0.0213333	0.0278168	0.0306272	0.0274334	0.0279633	0.0374412	0.0302921	0.029589	0.0229925	0.0221505	0.0205378	0.0245621	0.0162112	0.00971308		Repeated measures ANOVA (used PRISM - sphericity not assumed)
								Sample #7	0.00914551	0.0013288	-0.00420848	-0.00895509	0.00328258	0.0179261	0.0137165	0.0193385	0.0134016	0.00985441	0.011482	0.00887543	0.0063089	0.00760149	0.0159186	0.0108544	0.0169245	0.0213024	0.0273783	0.0258844	0.0239469	0.0069875	4.47095e-05	-0.00555351	-0.00815442		p-value	df	F statistic
								Sample #8	0.000977756	-0.0065534	0.00580162	-0.00146074	0.00361757	0.0162125	0.0206508	0.0305047	0.0496529	0.0621683	0.0538338	0.0504488	0.0440982	0.0279478	0.0245573	0.0184451	0.0155779	0.0181529	0.0147721	0.0124019	0.000346607	0.00591815	0.0110102	0.00553362	-0.00753718		5.14272e-05	DFn = 1.45, DFd = 14.5	32.91
								Sample #9	0.000520087	-0.00117094	0.00036329	0.00317441	-0.00443918	0.0131995	0.0234048	0.0321849	0.0343006	0.0410129	0.0377259	0.0458815	0.0384887	0.0428546	0.0405638	0.0413381	0.0440616	0.0251705	0.0237671	0.0217238	0.0212509	0.0198898	0.0178414	0.0209768	0.0195069		Paired T test ('ttest')	p-value uncorrected	df	t statistic
								Sample #10	0.0103433	0.0001322	-0.00962359	-0.00175122	0.000427935	0.0276736	0.0460618	0.0563533	0.0581546	0.0635766	0.0773747	0.0896305	0.0922796	0.0814018	0.0801474	0.0812428	0.0752523	0.058357	0.0396361	0.0470246	0.0464843	0.0419802	0.027576	0.01678	0.0241827		Pre- vs. during	4.47823e-05	10	-6.84639
								Sample #11	-0.00096884	0.000199529	0.000121488	0.0052842	-0.00332314	0.0771357	0.138449	0.170874	0.184954	0.205769	0.208865	0.206694	0.189691	0.199711	0.189121	0.169203	0.124163	0.110323	0.0905485	0.0631309	0.0608389	0.0570037	0.0406721	0.0252857	0.0225034		During vs. post-	0.000518556	10	-5.02416
								F1 (Pseudocolored time course of TkR86CLexA neurons (ΔF/F) at SMP, sham control)	[Time bin: 1 second]																										F2 (Boxplot of TkR86CLexA neurons average (ΔF/F) at SMP, sham treatment)
								Time (s)	-5	-4	-3	-2	-1	0	1	2	3	4	5	6	7	8	9	10	11	12	13	14	15	16	17	18	19			Pre-treatment	During treatment	After wash
								Pre-treatment
								Sample #1	0.00188765	-0.000905808	-0.000862208	-0.00158228	0.0047684	0.0259278	0.0383713	0.0656334	0.0738037	0.0735292	0.0744232	0.0741438	0.0678784	0.0642362	0.0628033	0.0428512	0.0531032	0.0492987	0.0341892	0.0211736	0.0112129	0.00790845	-0.00070205	0.00364277	0.00246447		Sample #1	6.14294	5.56703	5.57262
								Sample #2	0.00900856	-0.00265193	-0.00162125	-0.00641161	-0.00113227	0.0204644	0.0492685	0.0792642	0.0867551	0.0843587	0.0636305	0.0653927	0.0538806	0.0607643	0.0573001	0.0295987	0.0162028	0.014783	0.0247147	0.0237107	0.0222999	0.00489277	0.015252	0.00412056	0.00898493		Sample #2	9.83804	14.241	11.3177
								Sample #3	0.000512499	-0.000465458	0.000255463	0.0033509	-0.00235748	0.0455216	0.0837477	0.0889324	0.0836073	0.0779837	0.0707892	0.0685667	0.0705269	0.0697494	0.0605285	0.0464039	0.0306557	0.022015	0.0196262	0.0160073	0.0182383	0.0128597	0.0101078	0.00855449	0.0141571		Sample #3	6.18339	6.29952	3.77235
								Sample #4	-0.0147632	0.00472218	0.004268	0.00535342	0.00368836	0.0845318	0.13429	0.141119	0.135084	0.108153	0.0931797	0.0858431	0.0758883	0.0708077	0.0662305	0.039399	0.02323	0.0198554	0.0380113	0.0306854	0.0246664	0.032622	0.0135255	0.0114322	0.0357897		Sample #4	10.8688	16.1713	23.0918
								Sample #5	-0.00408728	-0.0155928	0.00506954	0.00600953	0.00490616	0.0630384	0.134959	0.15334	0.138729	0.122515	0.107147	0.0992214	0.0663342	0.0979276	0.0975429	0.0640608	0.0160798	0.0126092	0.0181139	-0.00279768	-0.0121187	-0.01186	-0.00573781	-0.0163424	-0.021011		Sample #5	7.0586	11.2093	14.6767
								Sample #6	-0.00510445	-0.000979485	0.00126342	0.00307836	0.000726883	0.0700804	0.153005	0.188875	0.219947	0.205719	0.189257	0.185101	0.167519	0.14625	0.137555	0.103183	0.0711255	0.0484728	0.046812	0.0453766	0.0405212	0.0213098	0.0221089	0.0252073	0.0121123		Sample #6	16.4736	19.6104	14.3041
								Sample #7	0.00347235	-0.00076874	0.00717312	-0.00586932	-0.00733108	0.142007	0.325046	0.315218	0.290527	0.259144	0.221713	0.185583	0.159357	0.13688	0.118582	0.0701307	0.0640179	0.0475304	0.0519685	0.0428619	0.0268412	0.0298105	0.0164443	0.000993575	-0.00533817		Sample #7	33.081	30.7986	36.2274
								Sample #8	0.0123145	-0.00396027	-0.000364564	-0.0107479	-0.00421075	0.359112	0.401066	0.375438	0.336395	0.317397	0.309305	0.29445	0.256332	0.235464	0.222551	0.149561	0.107892	0.0759515	0.0759102	0.0923015	0.0795446	0.0794474	0.0524644	0.0511089	0.0451618		Sample #8	21.0835	28.5745	22.6088
								Sample #9	0.0043873	-0.00694627	-0.00623258	-0.00616369	0.0192365	0.252364	0.426942	0.442896	0.415597	0.390633	0.341748	0.307833	0.276387	0.246056	0.250895	0.18898	0.113683	0.0864539	0.0764692	0.0737044	0.0600668	0.0294966	0.0430432	0.0342453	0.0254802		Sample #9	30.5711	22.8037	24.8376
								During treatment
								Sample #1	0.00626908	0.003976	-0.000593042	-0.00163465	-0.00990751	0.0216932	0.0484166	0.0698084	0.0784475	0.0693301	0.0584077	0.059246	0.0594198	0.0556681	0.0453447	0.0374109	0.0269443	0.0288864	0.0199933	0.0280168	0.0204534	0.00905123	0.0134144	0.0107914	0.0117739		Average	15.7001	17.2528	17.3788
								Sample #2	0.00527544	-9.94258e-05	-0.00882417	6.43011e-05	0.000191049	0.0390364	0.0685416	0.0820085	0.0736506	0.0692224	0.0712477	0.0640481	0.0632303	0.0658191	0.0507327	0.0268924	0.024458	0.0175028	0.0100066	0.00404216	0.00756736	0.00940343	-0.00685648	-0.00281536	0.00676385		95 confidence interval upper bound	23.245	23.7919	24.8441
								Sample #3	0.0132141	-0.00252636	-0.00765196	-0.00599388	-0.00296407	0.0562572	0.127654	0.149118	0.14242	0.130652	0.120405	0.1229	0.105101	0.0946235	0.0899695	0.0729854	0.0496758	0.0485356	0.0317794	0.0212263	0.0208452	0.0170565	0.0139612	0.0114657	0.00975245		95 confidence interval lower bound	8.15519	10.7137	9.91347
								Sample #4	-0.000697294	-0.00384291	0.00247906	-0.000674584	0.00886313	0.114385	0.170298	0.19026	0.162717	0.142076	0.146928	0.140406	0.12807	0.11949	0.116901	0.0790113	0.0587149	0.0508856	0.055948	0.0424135	0.0518475	0.0395098	0.0276135	0.0215175	0.0241865
								Sample #5	0.00825064	0.000370972	-0.0130581	-0.000491789	-0.00672437	0.0458359	0.166413	0.176756	0.223725	0.205236	0.202111	0.142909	0.145336	0.183486	0.154061	0.111331	0.0760979	0.0651772	0.036083	0.0337168	0.0446831	0.029527	0.0156319	0.0194677	0.0280106		Across-treatment comparison
								Sample #6	0.00187784	-0.00485446	-0.00298655	0.00419558	0.00195904	0.0766856	0.1609	0.226425	0.241982	0.278338	0.226558	0.210188	0.209598	0.190596	0.174947	0.151146	0.106159	0.0861965	0.0746795	0.0620716	0.0591003	0.0553911	0.0505857	0.0468921	0.0487374		Repeated measures ANOVA (used PRISM - sphericity not assumed)
								Sample #7	0.00796591	0.00297789	-0.0131729	-0.00323377	0.00649774	0.174061	0.402679	0.389284	0.355856	0.333933	0.298627	0.26892	0.247401	0.212754	0.205467	0.188319	0.127782	0.0867406	0.0802672	0.058597	0.0353302	0.0254571	0.025116	0.0122564	0.00697302		p-value	df	F statistic
								Sample #8	-0.0192472	-0.00981114	0.0119078	0.00733837	0.0125649	0.120229	0.294331	0.332872	0.30132	0.260018	0.240912	0.210046	0.191739	0.182944	0.173659	0.129827	0.109144	0.0785466	0.0616979	0.0473254	0.0228868	0.0235618	0.00371753	-0.000660372	0.0031133		0.5318	DFn = 1.902, DFd = 15.21	0.6431
								Sample #9	-0.0037996	0.00330025	0.0025099	-0.00881033	0.0069778	0.204714	0.335243	0.378769	0.368537	0.344628	0.327666	0.314994	0.291104	0.280644	0.28039	0.238273	0.175788	0.152133	0.144168	0.12482	0.125511	0.104552	0.0856865	0.0873426	0.0798482

## Sheet: Figure6
Figure 6
C (Lunges/minutes during 5Hz LED ON, at 32°C)						D (Distance traveled (mm/s) during 5Hz LED ON, at 32°C)						E (Time orienting (sec/min) during 5Hz LED ON, at 32°C)						G (Lunges/minutes during 5Hz LED ON, at 22°C)
[1] Tk-GAL41, UAS>stop>CsChrimson, Otd-nls:FLPo, TkR86CLexA, LexAop2-shibirets	[2] Tk-GAL41, UAS>stop>CsChrimson, Otd-nls:FLPo, LexAop2-shibirets	[3] Tk-GAL41, UAS>stop>CsChrimson, Otd-nls:FLPo, TkR86CLexA	[4] UAS>stop>CsChrimson, Otd-nls:FLPo, TkR86CLexA, LexAop2-shibirets	[5] Tk-GAL41, UAS>stop>CsChrimson, TkR86CLexA, LexAop2-shibirets		[1] Tk-GAL41, UAS>stop>CsChrimson, Otd-nls:FLPo, TkR86CLexA, LexAop2-shibirets	[2] Tk-GAL41, UAS>stop>CsChrimson, Otd-nls:FLPo, LexAop2-shibirets	[3] Tk-GAL41, UAS>stop>CsChrimson, Otd-nls:FLPo, TkR86CLexA	[4] UAS>stop>CsChrimson, Otd-nls:FLPo, TkR86CLexA, LexAop2-shibirets	[5] Tk-GAL41, UAS>stop>CsChrimson, TkR86CLexA, LexAop2-shibirets		[1] Tk-GAL41, UAS>stop>CsChrimson, Otd-nls:FLPo, TkR86CLexA, LexAop2-shibirets	[2] Tk-GAL41, UAS>stop>CsChrimson, Otd-nls:FLPo, LexAop2-shibirets	[3] Tk-GAL41, UAS>stop>CsChrimson, Otd-nls:FLPo, TkR86CLexA	[4] UAS>stop>CsChrimson, Otd-nls:FLPo, TkR86CLexA, LexAop2-shibirets	[5] Tk-GAL41, UAS>stop>CsChrimson, TkR86CLexA, LexAop2-shibirets		[1] Tk-GAL41, UAS>stop>CsChrimson, Otd-nls:FLPo, TkR86CLexA, LexAop2-shibirets	[2] Tk-GAL41, UAS>stop>CsChrimson, Otd-nls:FLPo, LexAop2-shibirets	[3] Tk-GAL41, UAS>stop>CsChrimson, Otd-nls:FLPo, TkR86CLexA	[4] UAS>stop>CsChrimson, Otd-nls:FLPo, TkR86CLexA, LexAop2-shibirets	[5] Tk-GAL41, UAS>stop>CsChrimson, TkR86CLexA, LexAop2-shibirets
0	0.6	0.8	0	0		2.79741	2.38509	1.25967	0.874503	1.10199		16.4033	54.83	57.7833	8.41333	3.35		5.2	7.6	0.4	0	0
0	0.6	1.2	0	0		11.4531	2.82189	2.43735	1.31988	0.806437		23.3433	23.5667	40.0033	4.04	2.54		7.2	7.2	1.6	0	0
0	0.2	0	0	0		2.35968	2.03306	2.38277	1.78675	4.51093		22.7067	56.23	36.43	5.82333	9.32667		5.4	3.4	2.2	0	0
0	0.4	0.2	0	0		3.60398	3.14225	1.57426	1.82306	2.50786		4.03	53.4267	11.68	3.31333	5.19333		2.2	5.6	3	0	0
0	0	0.8	0	0		2.33436	3.32558	3.04122	4.22795	1.55867		17.8967	55.1067	40.5	7.24	18.19		13.6	14.6	5.8	0	0
0	4	0	0	0		3.19703	2.6337	2.62298	1.43873	3.30529		9.13	31.3833	25.5367	3.33333	5.52333		0	8.4	3.8	0	0
0	0	1.6	0	0		3.33934	1.66371	2.38581	1.17146	1.18393		19.1767	4.77333	46.3133	3.51333	10.2867		0	5.6	12	0	0
0	0.8	0.2	0	0		2.60694	3.20054	1.43662	1.70878	5.54409		11.1333	48.69	20.9967	2.96333	6.09667		3.2	1.8	1.8	0	0
0	0	0	0	0		0.695446	0.81051	1.97745	2.27647	1.89878		21.8267	5.04	14.5333	5.85	6		2.6	7.8	3.4	0	0
0	0.2	0	0	0		1.8872	1.48969	2.27108	2.00966	4.49801		20.38	58.11	36.8467	5.54	8.98		0.6	3.4	1.6	0	0
0	0	0	0	0		1.74014	1.05686	1.57502	1.70522	1.26231		34.5367	45.6167	11.6333	2.89667	12.4533		0.8	4	2	0	0
0.6	0.4	0	0	0		2.25914	1.82207	1.98067	2.97634	1.423		26.1267	51.2067	3.90333	6.64667	3.29667		2	5.6	4.6	0	0
0	0	0	0	0		3.42879	0.780943	0.867468	0.515158	1.27066		5.36667	0.24	33.8567	3.68667	5.30667		8.6	0.2	2.6	0.2	0
1.4	3.4	7.2	0	0		2.68312	1.80652	3.77574	2.91586	0.823663		35.9067	32.12	45.7533	3.59667	0.146667		3.8	10	4.2	0	0
0	0.4	1	0	0		3.36461	1.105	2.61483	0.539018	0.654941		40.34	57.62	45.7267	16.1867	6.02333		3.2	2.8	1.2	0	0
0	0.4	1	0	0		1.49876	1.3474	3.00631	0.856457	2.96522		4.6	52.1933	56.5967	2.55667	4.33667		4.6	0.8	3.8	0	0
0	0	0	0	0		1.86564	1.09876	2.33524	1.92028	0.645968		49.0233	3.34	38.7067	3.32667	4.62333		4.8	1.6	1.6	0.2	0
0.2	0.2	0	0	0		0.943422	2.69699	1.64992	1.14813	0.472373		4.29	54.1967	57.5233	3.48333	0.686667		0	5.6	3.8	0	0
0.2	4.6	0	0	0		0.915927	2.31392	1.21882	1.29162	0.792374		4.89333	35.81	58.0167	7.60333	6.31		0	3	1.4	0	0
0	0	0.2	0	0		1.38449	1.85624	1.65077	0.836916	1.26393		49.13	56.68	57.57	1.85	4.14667		0	0.4	7.4	0	0
0	1.6	0	0	0		0.406362	3.81245	0.793514	1.04882	1.05981		2.55	56.03	5.27667	5.24667	7.68		1.6	0.6	6.6	0	0
0	1.8	1.4	0	0		1.2097	2.75483	4.57176	1.04746	2.45351		7.75667	49.0333	47.5433	2.51333	3.97333		0	0.6	1	0	0.2
0	0.4	1	0	0		1.11568	2.65333	3.69475	1.75158	0.841433		2.68333	54.9267	45.3733	3.22	6.58		0.2	0	2.4	0	0
0	0.4	0.8	0	0		1.61256	2.44228	2.9075	0.757629	1.20121		12.4867	52.2167	56.8233	2.69	5.13		2.4	1.2	5.4	0	0
0	1.4	1.2	0	0		2.75288	2.70559	3.68017	3.28192	1.38344		26.65	45.8567	23.5833	5.51667	4.96667		0	7.2	0	0	0
0	0	0.8	0	0		1.3233	1.40689	4.22106	3.20609	3.07622		6.42	50.2	22.4267	6.17333	5.57		1.4	1	3.2	0	0
0.4	0.8	0.6	0	0		3.63309	2.56932	1.75733	4.06147	3.31935		23.3633	47.55	26.16	5.24333	5.23667		0	1.4	7.8	0.4
0	0	1.8	0	0.4		2.18892	1.21674	3.10765	2.56761	2.82298		26.77	4.37667	30.82	9.19333	7.11667		0	1.6	0.2	0
0	0.8	0.8	0	0		2.313	3.08405	3.42148	1.57899	0.605667		22.5133	41.9733	32.5667	1.31333	5.45667		1.2	0.4	1.2	0
0.6	0.2		0	0		2.63981	2.63781		2.33253	1.43064		16.5533	11.8367		5.06	10.56			7.8	3	0
0	1.6					1.42202	2.69679					6.26	32.5067						3.2	0
0	0.2					2.42536	1.42132					26.4833	13.99
1.2						3.60268						23.3267
0						3.72889						8.92
0						0.900977						11.3967
Across-genotype comparison in Window 2						Across-genotype comparison						Across-genotype comparison in Window 2						Across-genotype comparison
Kruskal-Walis one-way ANOVA ('kruskalwallis')						Kruskal-Walis one-way ANOVA ('kruskalwallis')						Kruskal-Walis one-way ANOVA ('kruskalwallis')	p value	df	Chi-squared statistic			Kruskal-Walis one-way ANOVA ('kruskalwallis')	p value	df	Chi-squared statistic
8.04278e-13						0.0468203							8.04278e-13	4	62.6493				0.0468203	4	9.64661
Mann-Whitney U test ('ranksum')						Mann-Whitney U test ('ranksum')						Mann-Whitney U test ('ranksum')						Mann-Whitney U test ('ranksum')
	Genotype [2]	Genotype [3]	Genotype [4]	Genotype [5]			Genotype [2]	Genotype [3]	Genotype [4]	Genotype [5]		Genotype [1] vs.	Genotype [2]	Genotype [3]	Genotype [4]	Genotype [5]		Genotype [1] vs.	Genotype [2]	Genotype [3]	Genotype [4]	Genotype [5]
Genotype [1] vs.	3.3334e-05	0.000302213	0.0106007	0.0424298		Genotype [1] vs.	0.787255	0.49157	0.0767455	0.0664042		p-value uncorrected	3.3334e-05	0.000302213	0.0106007	0.0424298		p-value uncorrected	0.787255	0.49157	0.0767455	0.0664042
z statistic	4.14941	3.6134	-2.55559	-2.02928		z statistic	-0.269877	0.687814	-1.76989	-1.83569		z statistic	4.14941	3.6134	-2.55559	-2.02928		z statistic	-0.269877	0.687814	-1.76989	-1.83569
ranksum statistic	1390	1180	885	902		ranksum statistic	1066	994	855	850		ranksum statistic	1389.5	1178.5	885	901.5		ranksum statistic	1066	994	855	850

## Sheet: Figure8-1
Figure 8
A1 (Pseudocolored time course of TkR86CLexA neurons (ΔF/F) at SMP, in ΔTk1/ΔTk1 mutant)	[Time bin: 1 second]																										D1 (Boxplot of TkR86CLexA neurons average ΔF/F at SMP)
Time (s)	-5	-4	-3	-2	-1	0	1	2	3	4	5	6	7	8	9	10	11	12	13	14	15	16	17	18	19		ΔTk1/ΔTk1 mutant	Tk wild type	With UAS-Tk transgene
	-0.000193177	0.00143145	0.000668027	0.00153045	-0.00521638	0.0137099	0.00883647	0.0137706	0.00613821	0.00250793	-0.0136727	-0.00530416	-0.00791263	-0.00719144	-0.0143889	-0.00652754	-0.0200406	-0.0154288	-0.0163415	-0.0223353	-0.0243976	-0.0222521	-0.0268842	-0.0248115	-0.0192704		0.0280661	0.024325	0.031188
	0.00455828	0.00065767	-0.00178263	-0.000760078	-0.00305901	0.0173902	0.00128489	0.00982592	-0.00328015	0.0080284	0.00190307	0.0145465	-0.00202531	0.00858483	0.00398386	0.00245525	0.00470042	0.00171105	-0.00332057	-0.0041343	0.000701853	-0.00180403	-0.00289878	-0.00607255	-0.00679749		0.0109259	0.0419426	0.0550512
	-0.00154417	0.00414227	-0.00595937	0.000335882	0.00520043	0.0168252	-0.00506644	0.0201756	0.00170732	0.0265842	0.0118143	0.0225976	0.0040568	0.0127775	-0.000459569	-0.00577454	-0.015462	-0.0140247	-0.01118	-0.0107861	-0.0138286	-0.0101477	-0.00374409	-0.000444487	-0.018124		0.0285232	0.0544578	0.0487212
	0.00311929	0.00809348	-0.00474718	0.00203937	-0.00952206	0.00851075	0.00545352	0.0260229	0.00432437	0.0166721	-0.000870556	0.016396	-0.00979506	0.027871	0.016498	-0.00237661	0.00641957	-0.00389437	-0.000159722	-0.0240243	-0.00839514	-0.00262883	-0.00846748	-0.00470967	-0.00977766		-0.000473325	0.0317796	0.0337154
	0.00474083	-0.000372655	0.000410098	-0.0069562	0.00368419	0.0212011	0.00705922	0.0195226	0.0111794	0.0213526	0.00656836	0.0187709	0.00895607	0.0226439	0.0123351	0.00749905	0.0120467	0.010499	0.00551699	0.000680543	-0.00337906	-0.00208621	-0.00249846	-0.00278	-0.00537218		0.0151552	0.0111743	0.0528601
	-0.00856046	-0.00263457	0.00616255	0.00166288	0.00479328	0.011241	0.0225733	0.0273895	0.0124851	0.0163761	-0.00167022	0.0176681	0.0149139	0.0187382	0.0128268	0.00511029	-0.00817956	-0.0109971	0.0031771	0.00155238	0.00773332	0.0100908	0.0158108	0.0130632	0.0133586		0.0327378	0.0205193	0.0227754
	-0.00453316	-0.00454587	-0.00641713	0.00631829	0.0105854	0.0381496	0.013308	0.0290073	0.0143076	0.0366119	0.0279988	0.040874	0.0238022	0.0347419	0.0249769	0.0208586	0.0190286	0.00960113	0.00415964	0.00358802	0.000567195	0.00163449	0.0132927	0.00317209	0.0182748		0.0146652	0.0307041	0.0193845
	-0.000115173	-0.00748397	-0.00197272	0.00190316	0.00499019	0.0495586	0.0179603	0.03052	0.0188366	0.0282301	0.0169347	0.0327318	0.0194627	0.0486939	0.0257695	0.0152822	0.0106489	0.0108528	0.0111937	0.00956773	0.000995794	-0.0030905	0.00426009	-0.000370715	-0.00389084		0.0108738	0.0251169	0.0314719
	0.00670802	0.0100574	-0.0064196	0.000287919	-0.0149033	0.0261616	0.0276537	0.0473215	0.0290036	0.0442947	0.0170242	0.0438628	0.0403277	0.0441876	0.0146014	0.00812578	0.00949049	0.00795468	0.0145976	0.0174475	0.0113165	0.0116414	0.0139655	-0.00908126	0.00303331		0.00568565	0.0339826	0.032934
																												0.0335367	0.057435
B1 (Pseudocolored time course of TkR86CLexA neurons (ΔF/F) at SMP, in Tk wild type)	[Time bin: 1 second]																											0.0276817	0.0568188
Time (s)	-5	-4	-3	-2	-1	0	1	2	3	4	5	6	7	8	9	10	11	12	13	14	15	16	17	18	19			0.0188454	0.0672977
	-0.00176028	0.00870279	-0.00305359	0.00104214	-0.00478095	0.00940013	-0.00147163	0.0132314	0.000453181	0.0188175	0.0113538	0.0175735	0.011455	0.0186527	0.0147517	0.00302316	-0.000362467	-0.00216144	-0.0042589	0.00334953	-0.000163406	0.000360743	0.000242011	-0.00871012	-0.00245782			0.0277405	0.0141729
	-0.00622754	0.00389517	0.00548311	-0.00821405	0.00345324	0.017631	0.00660582	0.0229518	0.0187775	0.0251607	0.0175804	0.0224177	0.0215744	0.0248947	0.0133459	0.00561941	0.00775152	0.00974911	-0.000428837	0.00101221	0.000155834	-0.00240025	0.00799378	-0.000404985	0.00320083				0.0268679
	0.0135867	-0.00333373	0.00393097	-0.0144558	-0.00147512	0.0273084	0.011353	0.0348043	0.0106445	0.0209384	0.00930347	0.0496652	0.0177373	0.0227634	0.00131264	-0.00682178	-0.00275752	0.00448216	0.000975437	0.0127308	7.12716e-05	-0.00714232	-0.0128045	-0.0136623	-0.008886				0.019414
	-0.00401604	-0.00686796	0.000519531	0.00878755	0.000791704	0.0248884	0.00919393	0.0213331	0.0158422	0.0354819	0.0279634	0.0299025	0.0144083	0.0361285	0.0293878	0.0234453	0.0208456	0.0221667	0.0255785	0.0284111	0.0231526	0.00813166	-0.000732902	0.00611079	0.00401201
	-0.00420808	-0.00420256	0.00034336	0.00397409	0.0043343	0.0262459	-0.00824107	0.020836	0.0159159	0.0539504	0.0335698	0.0441024	0.0175338	0.0364342	0.0115744	0.0139133	0.0236682	0.0187046	0.00461095	-0.00127979	-0.000818414	0.00536861	0.00559389	0.00522822	0.0125846	Average	0.01624	0.0293697	0.0380072
	-0.004159	0.000316245	0.00404011	-0.00151297	0.00222809	0.0270545	0.0130699	0.0284643	0.0194343	0.0326653	0.0263819	0.0368153	0.0299253	0.0375467	0.0284713	0.0162231	0.0148277	0.0153306	0.00762126	0.0101546	0.00695189	0.00352228	0.00386169	0.0023714	-0.00012131	95 confidence interval upper bound	0.023372	0.0363487	0.04893
	0.00772968	0.00169553	0.0028233	-0.0065539	-0.00849837	0.0259881	0.0275482	0.0336579	0.0244126	0.0357603	0.0199698	0.031766	0.0222833	0.0325495	0.0285315	0.0160913	0.00977247	0.0025558	0.00041568	-0.00173026	-0.00552213	-0.000351794	-0.0047266	-0.0122225	-0.00769767	95 confidence interval lower bound	0.0091079	0.0223908	0.0270844
	0.00320715	0.00453472	0.00552066	-0.00331557	-0.00934227	0.0415131	0.0274159	0.0410626	0.0321603	0.0389483	0.0150069	0.0344616	0.0075945	0.044916	0.0244659	0.0144493	0.00305917	-0.000262681	-0.00602003	0.00171148	0.00930858	0.00921795	0.00576953	0.00724755	0.0219221
	0.00284274	-0.00481162	-0.00433777	0.000623713	0.00298131	0.0517846	0.0205016	0.0483229	0.0220284	0.0467158	0.0259674	0.0472461	0.00974351	0.0333891	0.0168683	0.00795484	0.00575444	0.00628878	0.0042965	-0.00703203	-0.000886505	-0.000844775	0.0104011	0.0107608	0.00682359
	-0.0179926	0.00892266	0.00706055	0.00108991	0.00553762	0.0299507	0.0273726	0.0451236	0.035585	0.0319123	0.0238111	0.0367199	0.0132185	0.0498022	0.0388244	0.0252947	0.0112516	-0.00128817	0.0189806	0.0215338	0.0263119	0.0241083	0.0139783	0.0111985	0.0161266
	0.00614499	0.00275403	-0.00128113	-0.00619011	-0.00470229	0.0508466	0.0221086	0.038373	0.0174367	0.0411786	0.0303621	0.0463772	0.0250409	0.0480287	0.021385	0.0238488	0.0188825	0.00861509	0.00634039	0.00774825	0.0127494	0.00219012	0.00475236	-0.00870211	-0.0114598		Across-genotype comparison
	-0.00075082	-0.00689896	0.00242796	0.00450013	-0.000649134	0.0482402	0.0363271	0.0590107	0.0258758	0.0522742	0.029646	0.0477743	0.0328969	0.0603726	0.0354553	0.0098787	0.013643	0.0220948	0.022653	0.014903	0.000449826	-0.00677354	0.00664194	0.00184808	0.0116687		One-way ANOVA ('anova1')	p-value	df	f statistic
	0.0013077	0.00963591	-0.00884704	-0.00213116	-0.00231456	0.0510852	0.0374115	0.0660865	0.029508	0.0723467	0.0542435	0.0755135	0.0398419	0.0857615	0.0427502	0.0218511	0.0155134	0.0120913	0.0125102	0.0082417	-0.00313797	0.0048613	0.000565868	-0.00179217	0.0097432			0.0026432	2	7.10396
																											T test ('ttest2')	p-value uncorrected	df	t statistic
C1 (Pseudocolored time course of TkR86CLexA neurons (ΔF/F) at SMP, with UAS-Tk transgene)	[Time bin: 1 second]																										Tk mutants vs. wild type	0.0122332	20	2.75418
Time (s)	-5	-4	-3	-2	-1	0	1	2	3	4	5	6	7	8	9	10	11	12	13	14	15	16	17	18	19		Tk wild type vs. +UAS-Tk	0.124748	26	-1.58635
	0.00323993	0.00896858	-0.00173582	-0.00203802	-0.0111086	0.0121869	0.00594456	0.0231855	0.00802511	0.0206866	0.00758622	0.0226797	0.00564426	0.0251897	0.0124218	0.00409158	-0.000713399	-0.00248857	-0.00127439	-0.00351173	-0.0041617	-0.00617368	-0.0137586	-0.0129255	-0.0126575
	0.00209464	-0.00443934	-0.00201028	0.00183771	0.00220002	0.0315576	0.00160362	0.025271	0.0139542	0.0313567	0.00348387	0.0375203	0.0120765	0.028137	0.0108843	0.0063321	-0.0166594	-0.0124276	-0.0108809	-0.0012197	-0.0114915	-0.00204638	-0.0025146	0.00493416	-0.00145353
	0.00343791	-0.000438357	-9.36763e-05	0.00290678	-0.00494447	0.0286684	0.00716179	0.0215358	0.00997882	0.0207272	0.00201082	0.0335874	0.0181901	0.02543	0.0299002	0.00546907	0.0122345	-0.00116169	0.00276104	0.0067694	0.00257509	0.0053657	0.0196421	0.019917	0.0199377
	-0.00413859	-0.00297416	0.00383759	0.0033652	0.000819321	0.0198182	0.0208684	0.0309649	0.0289177	0.0370067	0.0176177	0.0244708	0.0151912	0.0211887	0.0134186	0.00966082	0.00138872	-0.00576347	-0.00298335	0.00385231	-0.000426654	0.00285281	0.00468322	0.00636725	0.0036218
	0.00200739	-0.00149324	0.00574821	-0.000958459	-0.00426796	0.018442	0.00778176	0.0258076	0.0180891	0.0306794	0.0303575	0.0369881	0.0312901	0.038426	0.0324621	0.0357563	0.0292935	0.0196934	0.0199446	0.0103521	0.0135868	0.0146495	0.00978498	0.00575851	0.00971036
	0.00197815	0.00177751	-0.00105452	-0.00110635	-0.00198836	0.0240544	0.0176054	0.0425469	0.0280141	0.0393663	0.0232542	0.0371821	0.0280876	0.0474817	0.0284387	0.0227157	0.0151383	0.0173693	0.00417446	0.00552529	0.00845586	-0.00255953	-0.00442903	-0.00554286	-0.00641296
	-0.00203693	-0.00531081	-0.00148308	0.00521098	-0.00134817	0.0446743	0.0330046	0.0496402	0.0212875	0.0321767	0.0123392	0.0507444	0.0209957	0.0357702	0.020323	0.019253	0.0132165	0.00741559	0.000725772	0.0124684	0.00560976	0.00972731	-0.00726764	-0.0118285	-0.0174416
	0.0119416	-0.00699583	0.000262958	-0.000319753	-0.0052925	0.0228536	0.00341564	0.0434574	0.0401419	0.0528796	0.0246679	0.0483371	0.033309	0.0346723	0.0296784	0.0242431	0.0100172	0.0115932	0.0112894	0.0133475	0.00147814	0.00822021	-0.00324297	0.0037215	-0.00283108
	-0.00730615	0.00869196	0.00776254	-0.00760993	3.96303e-05	0.0370821	0.0318425	0.0346328	0.0177452	0.0391368	0.00897926	0.0433916	0.0303888	0.0652402	0.0300079	0.0183957	0.014622	0.0224219	0.0174888	0.0132648	0.00868767	0.0141331	0.0250234	0.01028	0.00598107
	0.0121034	-0.00887478	-0.0122494	0.00241636	0.00576136	0.0599827	0.0226383	0.0581526	0.0434594	0.073011	0.0310588	0.0535232	0.0501424	0.0697451	0.0325655	0.0115729	0.00610527	0.0184142	0.0186657	0.0365271	0.0273498	0.0158807	0.0162025	0.0164377	0.0135314
	0.00721078	0.00136688	-0.00810943	-0.00606719	0.00760827	0.0732433	0.0579845	0.0657627	0.0500122	0.0705962	0.041918	0.0485774	0.0347738	0.0560068	0.0363155	0.0091137	0.00255835	0.00501555	0.0084424	0.0232455	0.0213496	0.00862788	0.0046508	-0.00137428	0.0140124
	-0.000525657	0.00448433	-0.00630346	-0.0030695	0.00896143	0.0481082	0.0319842	0.0634722	0.0484413	0.0676664	0.0466873	0.0681036	0.0539001	0.0737378	0.0509137	0.0387488	0.0308836	0.0299002	0.032467	0.0183356	0.011735	0.0195286	0.0112338	0.0147431	0.0201907
	-0.00670478	-0.00454334	0.00607594	0.00813237	-0.00839529	0.0647325	0.0627342	0.0795595	0.0531671	0.0696169	0.0479278	0.0638267	0.0442814	0.0651576	0.0323966	0.00215155	-0.0137668	-0.0024214	-0.00120772	-0.0182054	-0.034249	-0.0235739	-0.0329283	-0.037989	-0.0323307
	0.0073066	0.00201577	0.000992832	-0.00133193	-0.0116505	0.111827	0.0419008	0.0757826	0.034343	0.0857217	0.027549	0.0755627	0.0398504	0.0667554	0.0283729	0.0258545	0.0187235	0.0144639	0.0199045	0.0149558	0.00520953	0.00306382	-0.00716743	-0.0107672	-0.00863306
	-0.00978464	0.00296711	0.00568065	0.00457951	-0.00412172	0.0610605	0.0490487	0.0788884	0.0626966	0.0930668	0.0569747	0.0969352	0.0550992	0.0838212	0.0431125	0.0384548	0.0164838	0.0127053	0.00226016	0.00150345	-0.0115204	-0.0130662	-0.02128	-0.0229562	-0.029004

## Sheet: Figure8-2
Figure 8
A2 (Pseudocolored time course of TkR86CLexA neurons (ΔF/F) at SMP, in ΔTk1/ΔTk1 mutant)	[Time bin: 1 second]																										D2 (Boxplot of TkR86CLexA neurons average (ΔF/F) at SMP)
Time (s)	-5	-4	-3	-2	-1	0	1	2	3	4	5	6	7	8	9	10	11	12	13	14	15	16	17	18	19		ΔTk1/ΔTk1 mutant	Tk wild type	With UAS-Tk transgene
	0.000643267	-0.000854566	0.000430111	0.000499751	-0.0013233	0.00976046	0.000592374	0.00291039	0.000362763	0.00688705	-0.00510179	0.000477495	0.00343977	0.00152878	0.000979478	-0.00372898	-0.00989297	-0.0129988	-0.00850697	-0.00529404	-0.0112181	-0.0104283	-0.0104869	-0.0111594	-0.0124916		0.0200056	0.0766044	0.101751
	-0.00161239	0.00237374	-9.89293e-05	0.00282344	-0.0013763	0.0118278	0.00496046	0.00653051	0.0117101	0.00469616	0.00727882	0.0110885	0.0163929	0.0148341	0.0130544	0.00498704	0.00249883	-0.0117877	-0.0135408	-0.0095134	-0.00881474	-0.009316	-0.00727729	-0.00685637	-0.0118411		0.0491811	0.0272638	0.0158497
	-0.00682968	-0.001515	0.0026249	0.00342768	0.00378705	0.013853	0.0157432	0.0154827	0.00418976	0.0123304	0.0133454	0.00805982	0.00908672	0.0105723	0.0175573	0.00421683	0.00359113	0.00588001	0.00960327	0.00571977	0.00538353	0.0115063	0.0105072	0.00830985	0.00759564		0.0124393	0.0415943	0.015291
	-0.0022743	0.00562172	-0.000452535	5.4532e-05	-0.00352721	0.00655115	0.0159989	0.0112083	0.00739878	0.0116493	0.0107519	0.0140173	0.0203701	0.0156666	0.0115913	0.00904296	0.00336687	0.0021655	0.00511935	0.00140039	0.00683465	0.00386611	-0.000913983	0.00580408	0.00264602		0.0502108	0.0964512	0.0222954
	-0.000897947	-0.000148379	-0.00139977	0.00288182	-0.00068135	0.00466658	0.010101	0.0168888	0.0197966	0.0290627	0.0168871	0.00625985	0.00331896	0.0114567	0.0151532	0.0183922	0.0139378	0.00490543	0.0106552	0.0097681	0.0035534	0.00727503	0.00242705	-0.00165996	0.00214774		0.0101937	0.0124796	0.0419401
	0.00197755	0.00681946	-0.000573202	-0.00667592	-0.000843924	0.0328739	0.0159938	0.00161424	0.0084293	0.0230361	0.0161996	0.0103823	0.0233685	0.0136598	0.0215201	-0.0120839	-0.0132699	-0.0171368	-0.0061868	-0.0142203	-0.00400927	-0.00958287	-0.0069102	-0.00164274	0.00186262		0.00212076	0.018008	0.0436653
	-0.001483	0.00753153	0.000767003	-0.00657517	-0.000759302	0.0215385	0.0155949	0.0250089	0.0157497	0.0113681	0.00590463	0.0128774	0.0173134	0.0198014	0.0203636	0.0212529	-0.00313079	-0.00173349	0.00595323	-0.0182829	-0.00798192	-0.0128488	-0.0105209	-0.0152237	-0.0160579		0.0260489	0.0222208	0.0383553
	0.00363646	-0.00974543	-0.00190948	0.00142315	0.00630182	0.0328424	0.0279939	0.0216238	0.0176502	0.0188583	0.0107908	0.0131287	0.0209791	0.0167737	0.0205926	0.0180812	0.00655664	0.0015947	-0.00197895	-7.70636e-05	-0.00374857	-4.8236e-05	0.0130817	0.00602163	0.00205897		0.0164352	0.036604	0.0681262
	0.000368388	-0.00261597	0.00077214	-0.000348858	0.0012111	0.0153285	0.0218004	0.0311677	0.0303177	0.0275735	0.0207921	0.023808	0.0239755	0.0198504	0.0139247	0.0104688	-0.00124991	-0.00291977	-0.0103221	-0.0111553	0.00160301	0.000662715	-0.00784854	-0.0163997	-0.0168203		0.0164609	0.103663	0.0554524
	-0.000263335	0.0100032	0.00406543	-0.00573379	-0.0075076	0.0234764	0.0238114	0.018626	0.0301191	0.0201579	0.0272814	0.0283528	0.0295542	0.0409324	0.0259268	-0.0110436	-0.0154296	-0.0250702	-0.0275061	-0.00653197	-0.0138898	-0.0345311	-0.0297868	-0.0124344	-0.0227248		0.0387907	0.0404273	0.0903093
	-0.000848788	-0.00414465	0.00791967	-0.00699262	0.000340806	0.0273332	0.0358377	0.0349373	0.0294554	0.0216827	0.0179958	0.0291858	0.0223328	0.0283479	0.0306139	0.0154624	-0.00108964	-0.0129707	-0.0013702	0.00446461	0.0064249	-0.00645078	-0.000175204	-0.00241339	-0.00603787		0.0488774	0.0704155	0.0851512
	-0.00452511	-0.00865346	-9.87359e-05	0.00478632	0.00872526	0.0247108	0.029281	0.0334735	0.034911	0.0340199	0.0352357	0.0370174	0.0346894	0.0322387	0.0321305	0.0101	0.00783775	0.0161999	0.0106287	0.00568591	0.00177484	0.0116487	0.015363	-0.000773019	0.00525028		0.0438391	0.094975	0.05244
	-0.00562931	-0.0042613	0.0129276	0.00407932	-0.00815729	0.027718	0.0204825	0.0357821	0.0386361	0.0480782	0.0382499	0.0384584	0.0516162	0.0460438	0.0434656	0.0296167	0.0235323	0.0172231	-0.00675095	0.00807781	0.00326293	-0.00240767	-0.00169931	0.0243674	0.0145508		0.0132668	0.0648247	0.0555314
	-0.00276303	0.00562989	-0.00173797	-0.00302171	0.00360048	0.0147141	0.0232953	0.039494	0.0594073	0.0480695	0.0485559	0.0527455	0.053624	0.0557758	0.0475265	0.0275369	0.0138544	0.00486055	0.00495756	0.0086365	0.00564651	0.00341816	-0.00708284	-0.00542928	0.00274461		0.0222508	0.0247094	0.0317292
	0.0041937	0.0112484	0.00287371	-0.00523551	-0.0120384	0.0392954	0.0580042	0.0386656	0.046605	0.0422186	0.0451296	0.0518973	0.057523	0.0509458	0.0519828	0.0214895	0.00728016	-0.00767168	-0.00185213	-0.00349343	0.00384258	0.00186677	0.0255775	0.0234338	0.0256257		0.0472352	0.0367744	0.0414653
	-4.57382e-05	0.00303069	-0.00116464	-0.00103222	-0.000408066	0.0162934	0.0396039	0.0452035	0.0378157	0.0693003	0.048352	0.0560643	0.0523778	0.0624661	0.0730835	0.0568069	0.0264075	0.0201257	0.0125481	0.0143544	0.00309478	0.00602115	0.00052951	0.00459109	0.00862402		0.0324283	0.0581608	0.0526765
	0.00200321	0.000368065	-0.000300233	-0.00193728	-0.000691335	0.0295919	0.0299929	0.0414803	0.0482065	0.0556141	0.060832	0.0614972	0.0562346	0.0606035	0.0578613	0.0317524	0.0238122	0.0145907	0.0123715	0.00796154	0.00345371	0.00698255	0.00764984	0.000223	-0.0013318		0.0273162	0.0441079	0.0571596
	-0.00204821	-0.00327661	0.00123922	-0.00198984	0.00669024	0.041455	0.039039	0.0547316	0.0587498	0.0545299	0.0486194	0.0486579	0.0576825	0.0535399	0.0511806	0.0222675	0.0157012	0.0104185	0.0082629	0.0098539	0.00609958	0.00662758	0.0153458	0.00610387	0.00690379		0.0117507	0.0551802	0.106706
																												0.0476138	0.07455
B2 (Pseudocolored time course of TkR86CLexA neurons (ΔF/F) at SMP, in Tk wild type)	[Time bin: 1 second]																											0.0506486	0.0926433
Time (s)	-5	-4	-3	-2	-1	0	1	2	3	4	5	6	7	8	9	10	11	12	13	14	15	16	17	18	19			0.0556822	0.0358633
	-0.00549952	-5.17022e-05	0.000240409	0.00493018	0.000474987	0.016358	0.0231164	0.0205692	0.0184367	0.00914726	0.00936066	0.00984417	0.00974886	0.00725651	0.00602814	0.00154342	0.00266018	0.00231779	-0.00536927	-0.00341226	-0.00157796	-0.00441673	-0.00319597	0.00272683	-0.00580447			0.142048	0.0585698
	0.000867064	0.00105292	-0.000399335	-0.00100701	0.000358546	0.0228789	0.0286415	0.0177497	0.0188431	0.0166654	0.0168782	0.0160962	0.0172037	0.0150544	0.0118026	0.00275483	-0.000300297	-0.000740313	-0.000700073	-0.00132527	-0.000109968	0.00480457	0.00470502	0.00254296	-0.000357507				0.0489733
	0.00145152	-0.00288479	-0.0016074	0.00271548	0.000461636	0.0259976	0.0285497	0.0262352	0.0253857	0.0255512	0.0219218	0.0162276	0.0225572	0.0155357	0.0176982	0.0154882	0.00818974	0.00306875	0.000369767	-0.00218742	0.00303322	0.0111976	0.00898034	0.013921	0.00971253
	0.0049423	-0.00404352	-0.00427132	0.00466821	-0.000134108	0.020193	0.0196377	0.0237353	0.0191746	0.025999	0.0319566	0.0300648	0.0220444	0.0271558	0.0291891	0.0135416	0.00906212	0.0155115	0.00818817	0.00494738	0.00285881	0.000403966	0.000299704	-0.0133334	0.00306293	Average	0.0271584	0.0554753	0.0559346
	-0.00542488	0.00216008	0.00559326	0.00139325	-0.00332709	0.0238419	0.0337874	0.0384052	0.0256626	0.0259956	0.0344999	0.0279884	0.0271226	0.0130899	0.0282487	0.0119711	-0.000414706	-0.00203978	-0.00163514	0.00647183	-0.0020163	0.000998154	-0.00863524	-0.00715542	-0.00922813	95 confidence interval upper bound	0.0374207	0.0763597	0.0730216
	-0.0127655	0.0190737	-0.00137208	-0.0016514	-0.0015516	0.02323	0.0303813	0.0336394	0.0375205	0.0339998	0.0372426	0.0433757	0.0443629	0.0524779	0.0387518	0.0138719	0.00895261	0.0192517	0.0083997	-0.00436891	-0.00300173	0.00299018	0.00847672	0.00214428	-0.00477081	95 confidence interval lower bound	0.0168962	0.0345909	0.0388476
	0.00502458	0.0117451	0.00753519	-0.00192956	-0.0244835	0.0301978	0.0321915	0.038017	0.0327283	0.0168511	0.0364534	0.036752	0.0465032	0.0504069	0.0507698	0.0384665	0.0343125	0.0250756	0.0274826	0.0196423	0.0179112	0.0240182	0.0263517	0.0202528	0.0232658
	0.000811896	-0.00134377	-0.00205681	0.000429591	0.00063369	0.0245457	0.0367669	0.0449739	0.0331614	0.0421563	0.0452685	0.0516511	0.0447722	0.0432581	0.0415354	0.0309188	0.0335049	0.0118462	0.0118333	0.0217323	0.0207965	0.019186	0.0202415	0.00522652	0.0163097
	-0.0062338	-0.00354258	0.00159949	0.00645962	0.00570577	0.0548743	0.0533848	0.032896	0.0374096	0.0364474	0.0280132	0.0430594	0.0485385	0.051503	0.0337479	0.0217166	0.0186829	0.00672031	0.010995	-0.00336146	0.0124228	0.000419093	-0.00087694	0.0186113	0.00768971
	-0.00211649	-0.00299885	-0.013244	0.00524189	0.0117442	0.046009	0.0231668	0.0300936	0.0457989	0.0536369	0.0584679	0.0559271	0.0481576	0.0449606	0.0440977	0.0282416	0.0309034	0.0399404	0.0419122	0.0241957	0.0245315	0.0358653	0.0281297	0.00846545	0.00641408		Across-treatment comparison
	0.00645842	0.00650186	0.0120758	-0.0192703	-0.00712188	0.0379882	0.0554058	0.0453144	0.0383174	0.0584446	0.0545811	0.0504851	0.0461513	0.0455535	0.0481723	0.0466229	0.0244099	0.0106756	0.00302557	0.00518991	0.00569921	0.00625052	0.0152468	-0.00462137	-0.0242599		One-way ANOVA ('anova1')	p-value	df	f statistic
	-0.00257813	0.000506261	0.00191502	0.000663617	-0.00126111	0.0246111	0.0366428	0.0431677	0.0442645	0.051472	0.0584965	0.060216	0.0622693	0.0615032	0.0682874	0.0533065	0.0374947	0.0253896	0.0183586	0.0120535	0.0154676	0.00776925	0.001147	0.00724888	0.00434537			0.000977498	2	7.79643
	0.00692067	0.00171987	-0.00111112	-0.00793458	-0.00244031	0.0406668	0.048052	0.0444295	0.0484442	0.0647429	0.0581511	0.0610394	0.0648318	0.0677126	0.0647214	0.0354036	0.0283287	0.0303992	0.030586	0.0219659	0.00982702	0.0240249	0.0162348	0.0160634	0.00914465		T test ('ttest2')	p-value uncorrected	df	t statistic
	0.00680522	0.000454398	-0.00405082	0.000210207	-0.00434693	0.025877	0.0460953	0.0504879	0.049678	0.0613529	0.0618135	0.0721363	0.0699479	0.0644246	0.0662203	0.0411359	0.029371	0.0253633	0.0210808	0.0188364	0.0142913	0.0149335	0.00951723	0.0079478	0.0142698		Tk mutants vs. wild type	0.00141889	38	3.44207
	-0.0146485	0.00252324	0.00830854	0.00385285	0.00233322	0.0446024	0.0572603	0.0655991	0.0660452	0.0642843	0.0539874	0.0498418	0.0496609	0.0567109	0.0742673	0.0353336	0.0238169	-0.00702493	-0.019476	-0.0216321	-0.018626	-0.0168826	-0.0125004	-0.00922181	-0.00112025		Tk wild type vs. +UAS-Tk	0.957879	43	0.0531245
	0.00386824	0.00270995	-0.00353525	-0.00291499	-6.97316e-05	0.0414049	0.06396	0.0723424	0.0729297	0.0620946	0.0642936	0.0649535	0.0792885	0.0763461	0.0633724	0.0195916	0.0152868	0.0164046	0.0194147	0.00892734	0.000340314	-0.007139	-0.0023478	0.00772426	0.00815589
	-0.00203589	-0.0026717	-0.000415886	-0.0031868	0.00787375	0.0475203	0.0803473	0.0712782	0.067867	0.0715751	0.0658452	0.0778144	0.0765085	0.0736403	0.0809845	0.0529918	0.0359108	0.026921	0.0126174	0.0148975	-0.0016388	0.00481279	0.0159268	0.00441677	0.00403411
	-0.00260684	-0.00598772	-0.00404103	0.0113893	0.00365131	0.0606593	0.0885337	0.0935962	0.0900173	0.0695435	0.0772556	0.07474	0.0732111	0.0722595	0.0773936	0.0432096	0.0270313	0.0224649	0.0247179	0.0272243	0.0177395	0.0152733	0.0167229	0.0128144	0.0131477
	0.00121509	0.00709576	0.00275916	-0.00754978	-0.00523831	0.0428337	0.0562835	0.0833161	0.109451	0.118126	0.127804	0.119712	0.108317	0.0981859	0.0985157	0.0445951	0.0335968	0.0336647	0.00615228	-0.000193328	0.00187163	0.00437295	0.00775997	0.00440104	-0.00173204
	-0.00233533	-0.00407401	-0.00278922	0.00282868	0.00739539	0.0759911	0.0938479	0.0974113	0.0850139	0.0986157	0.0973801	0.114223	0.109526	0.106083	0.103154	0.0740487	0.0495434	0.0414567	0.036484	0.0353293	0.0227208	0.0292473	0.0160614	0.0167885	0.012316
	-0.00744114	-0.00641079	-0.00312509	0.00548642	0.0142663	0.0576277	0.0832792	0.0965834	0.113062	0.117527	0.117731	0.117947	0.11688	0.111725	0.109542	0.0653516	0.0480102	0.0286229	0.0238689	0.0210318	0.0245918	0.017753	0.0141842	0.0141823	0.0213256
	-0.00239528	-0.00276574	-0.00212798	0.00478716	0.00188375	0.0869311	0.118249	0.126199	0.143359	0.153067	0.153097	0.147784	0.164275	0.169037	0.164283	0.119123	0.0797295	0.0737603	0.0727823	0.0538458	0.0447871	0.0342274	0.0338667	0.0414164	0.0298441
C2 (Pseudocolored time course of TkR86CLexA neurons (ΔF/F) at SMP, with UAS-Tk transgene)	[Time bin: 1 second]
Time (s)	-5	-4	-3	-2	-1	0	1	2	3	4	5	6	7	8	9	10	11	12	13	14	15	16	17	18	19
	-0.00390928	-0.00394665	0.00116066	0.00348435	0.00098541	0.0108861	0.0175746	0.015275	0.0222616	0.0185602	0.0141015	0.0195597	0.0160168	0.0141239	0.00832175	0.00227421	-0.0012821	7.64249e-05	0.00370401	-0.0028048	-0.00688055	-0.01288	-0.00553168	-0.000764874	-0.0085116
	0.00322994	-0.00318554	0.00208274	-0.00196586	-0.00266219	0.0175143	0.0205782	0.0190204	0.0156997	0.0184604	0.0161564	0.0171908	0.0172798	0.0118172	0.0090422	0.0093034	0.00383915	0.00202804	-0.000125938	0.00962847	0.00197888	0.000961055	-2.404e-05	-0.00121106	0.00171347
	-0.00733919	-0.000883734	-0.00283957	0.00829112	0.00272885	0.0337218	0.0245423	0.0270995	0.0225262	0.0170288	0.017248	0.0191844	0.0213284	0.0201123	0.0241472	0.0100491	0.00390303	0.00121671	-0.00563408	-0.0030655	0.0107293	0.0149084	0.00522596	0.00580135	0.00454378
	0.00432731	0.00236019	-0.00251266	-0.00473247	-0.00201556	0.0151213	0.0300733	0.0356349	0.0252905	0.033157	0.0317354	0.035315	0.0389335	0.0387417	0.0404561	0.0177856	0.00383265	0.00821669	0.00948899	0.0149052	0.0011149	0.00455296	0.00460279	0.00410503	-0.00311766
	-0.000356203	-0.00163406	-0.00296239	0.00282171	0.00147584	0.0207524	0.024835	0.0257695	0.038667	0.0421853	0.0356265	0.035879	0.0510125	0.0473068	0.0434085	0.0275079	0.0173299	0.0183929	0.0157462	0.0134279	0.0110018	0.0124161	0.0118013	0.00363919	0.00328073
	-0.0143884	-0.00308369	0.0109906	0.00393864	0.00699509	0.0323578	0.0300431	0.0387384	0.039435	0.0428417	0.0383146	0.0454748	0.0483398	0.039818	0.0326798	0.0256535	0.0154665	0.0193815	0.029539	0.0212161	0.0125648	0.00576075	0.00962033	0.00803399	0.00289005
	0.00551244	-0.00126653	-0.00828869	0.00614624	-0.0033572	0.0277382	0.0319525	0.0449088	0.0469786	0.0397296	0.0498784	0.0359107	0.0570578	0.0483858	0.0384702	0.0221893	0.0115536	0.00335104	0.00403566	0.00461086	0.00872269	0.00599918	-0.00154335	-0.00371095	-0.006277
	0.00166462	-0.00371348	-0.00134938	-0.00100659	0.00142935	0.0184711	0.0377518	0.0433511	0.0534381	0.0562838	0.0539534	0.0505929	0.0436745	0.0363563	0.0342121	0.0252777	0.00926024	0.0158004	0.0170438	0.018205	0.0157956	0.0119327	0.0139109	0.0170132	0.0244664
	0.00173496	0.000534157	-0.00212559	-0.00530956	0.000160992	0.0325349	0.062029	0.0490377	0.0435075	0.0402621	0.0358657	0.0367829	0.0510492	0.0495414	0.0449179	0.0284992	0.0328903	0.0222717	0.0240672	0.0149623	0.0165335	0.0218846	0.00942615	0.00217045	0.00662838
	0.000686837	0.0141184	-0.00441579	-0.00526931	-0.005607	0.0406832	0.063523	0.0613076	0.0495357	0.0411035	0.0413659	0.0489992	0.0401361	0.048399	0.0571108	0.0382372	0.0288898	0.00309408	-0.00392841	-0.0119448	-0.0189749	-0.0321679	-0.0264989	-0.0144241	-0.0238034
	-0.00115003	-0.000521258	-0.00329916	-0.0114501	0.0132828	0.0499626	0.0447143	0.0483847	0.0598917	0.0549168	0.0466397	0.056849	0.057967	0.0630523	0.0508022	0.0356984	0.0127791	0.017331	0.00603262	0.000794702	-0.00357175	-0.0050899	7.92614e-05	0.00584331	0.00591902
	-0.00111495	0.0185559	0.00614048	-0.00585507	-0.0168521	0.0453898	0.0454623	0.0614526	0.06134	0.0661028	0.062536	0.054455	0.0478937	0.0565035	0.0392843	0.00041717	-0.00125797	-0.00628967	0.00387633	0.0119839	0.00879044	-0.00433079	0.000257531	-0.00820985	-0.00104118
	0.00194457	0.000333229	0.00281392	-0.0028336	-0.00428758	0.0292811	0.0472819	0.0479077	0.0567452	0.0579062	0.0598712	0.0651916	0.0713153	0.0666142	0.0620353	0.0440285	0.0251307	0.0203714	0.0218216	0.0178487	0.0186727	0.00678321	0.00530274	0.00635323	0.00482771
	-0.00345974	-0.0120463	-0.00520298	0.00578094	0.021053	0.0436002	0.0697987	0.071495	0.0617837	0.061769	0.0588931	0.0455497	0.0523065	0.0523637	0.0411961	0.0297154	0.0190862	0.02061	0.0208995	0.0161331	0.0189733	0.0223989	0.0308087	0.0177567	0.0191185
	0.00297619	0.0102915	-0.00615771	-0.00127432	-0.00589536	0.0132482	0.0448936	0.0535361	0.068439	0.0781518	0.0487686	0.0546396	0.0661009	0.0707172	0.0831614	0.0408717	0.0335346	0.0226138	0.00996408	0.0130029	0.0200336	0.00703104	0.00765669	0.00213837	-0.00223342
	0.00221677	-0.00266513	-0.00162712	0.002457	-0.000519275	0.0242418	0.0342245	0.0543148	0.0567193	0.0581549	0.0650466	0.074701	0.0741443	0.0753043	0.0778283	0.0505263	0.0438691	0.0329182	0.0292279	0.0309341	0.0251739	0.019876	0.0223306	0.0176557	0.0194346
	0.00281545	0.00423116	0.000266847	-0.00459456	-0.00423422	0.0369175	0.0517267	0.0544874	0.0637646	0.0753135	0.0741293	0.0843825	0.0789988	0.0785293	0.087714	0.0617291	0.0565995	0.0532767	0.0416863	0.030262	0.0238076	0.0228009	0.015848	0.023608	0.0176068
	0.0048205	0.0181392	0.00995488	-0.0115375	-0.0236117	0.0491189	0.0759482	0.0668934	0.0664551	0.0665641	0.0752732	0.0590747	0.0777674	0.0971322	0.111669	0.0849744	0.046896	0.0114599	0.00133206	-0.0154149	-0.021687	0.0161264	0.0222208	0.0131933	0.00528681
	0.00382602	0.00332505	0.00343041	-0.000692292	-0.0111576	0.0522399	0.0875086	0.0807673	0.085002	0.0816835	0.101239	0.0953767	0.0943181	0.101579	0.0887963	0.0474887	0.0325581	0.0253658	-0.00189231	-0.00143731	0.00344222	0.00237692	0.000133539	0.00251267	-0.0191254
	0.000223588	0.000776506	0.00145503	-0.00452126	0.00276235	0.0511786	0.0781757	0.0837068	0.0939361	0.10155	0.107502	0.0959128	0.102428	0.101081	0.0942742	0.0616996	0.0379086	0.0234441	0.0180626	0.0203846	0.0195569	0.012597	0.00806483	0.00615621	0.0117457
	-0.0084321	0.00534872	0.0103904	-0.00788787	0.000971104	0.0661194	0.095133	0.110881	0.106749	0.0905377	0.0907857	0.087886	0.0984925	0.0866854	0.104489	0.0797281	0.0459621	0.0201238	0.0186242	0.00957322	-0.00383301	0.00619616	-0.000259975	0.00193808	-0.00212634
	-0.00398349	-0.00216941	0.00135536	0.00181797	0.000422258	0.0725244	0.10602	0.107801	0.108681	0.114952	0.112509	0.108357	0.0986979	0.103625	0.0957499	0.0625968	0.0430005	0.0290236	0.0271504	0.0249856	0.0194064	0.0151029	0.0175631	0.00840288	0.0144127
	0.000413785	-0.00605409	-0.0059843	0.00345177	0.00858729	0.123265	0.156969	0.10733	0.0947428	0.0876695	0.103173	0.113112	0.110542	0.095689	0.090926	0.0747822	0.0583085	0.0489316	0.0491521	0.051402	0.027019	0.0168378	0.0142129	0.0134481	0.0150123

## Sheet: Figure8-3
Figure 8
A3 (Pseudocolored time course of TkR86CLexA neurons (ΔF/F) at SMP, in ΔTk1/ΔTk1 mutant)	[Time bin: 1 second]																										D3 (Boxplot of TkR86CLexA neurons average (ΔF/F) at SMP)
Time (s)	-5	-4	-3	-2	-1	0	1	2	3	4	5	6	7	8	9	10	11	12	13	14	15	16	17	18	19		ΔTk1/ΔTk1 mutant	Tk wild type	With UAS-Tk transgene
	0.00125659	0.000153569	0.0014114	-0.00113007	-0.00439776	0.0236234	0.0514124	0.0559596	0.0524297	0.0548774	0.0440301	0.0393329	0.0475082	0.0340773	0.0368564	0.0185214	0.0112314	0.0119499	0.0118866	0.00347417	0.00660734	-0.00499548	-0.00649223	-0.00980959	-0.0100586		0.0927081	0.230952	0.272111
	-0.00451637	-0.0076897	0.000639699	0.00635134	0.00779551	0.0486587	0.0800141	0.0934972	0.0781571	0.076714	0.0918329	0.0765893	0.0715984	0.0639085	0.0666652	0.0377981	0.0214606	0.0096959	0.00305822	0.00153743	0.00776258	0.00303365	-0.00520533	-0.00642471	0.0053533		0.182195	0.149941	0.0616567
	0.000863392	-0.000372334	-0.00232946	0.00183348	-0.000849812	0.0367248	0.0786449	0.0863304	0.0854975	0.0892262	0.084814	0.0759266	0.0817214	0.068535	0.0734871	0.0504958	0.0238403	0.0215919	0.018935	0.0152929	0.0134775	0.0151275	0.0116232	0.00766744	0.00755365		0.0763609	0.218208	0.096916
	-0.00497498	-0.00263456	0.00695325	0.000621407	0.00194775	0.0293046	0.0743762	0.0961549	0.0950368	0.0983481	0.0961153	0.0840533	0.0854074	0.0766182	0.0839762	0.0523995	0.0477733	0.0197024	0.0144786	0.0121268	-0.00311368	-0.027376	-0.0229495	-0.0207752	-0.0141797		0.129995	0.390976	0.0644527
	0.00420643	-0.00118184	-0.00409361	-0.00302671	0.00637996	0.0339908	0.0673946	0.0905963	0.109317	0.105803	0.0975449	0.105946	0.115721	0.0936842	0.101029	0.0669509	0.0411774	0.0347842	0.0268714	0.0242581	0.0207677	0.0234317	0.0142723	0.0112726	0.00854545		0.0916594	0.0681521	0.127632
	-1.00472e-05	0.000471356	0.000361769	0.000611932	-0.00131596	0.0357011	0.104112	0.131975	0.118772	0.118461	0.113216	0.0841537	0.0860562	0.0768546	0.0627398	0.0473895	0.0237641	0.0203347	0.0160564	0.0103954	0.00864553	0.0057098	0.00488272	0.00300178	0.000657801		0.0427765	0.101594	0.138703
	0.00372772	0.00913467	0.00801992	-0.0095412	-0.0120787	0.0281646	0.0936719	0.124601	0.107737	0.12124	0.106577	0.109735	0.100821	0.0958006	0.0762451	0.0730027	0.0458667	0.0279345	0.0163873	0.00222648	0.00526178	0.00576754	-0.00573594	-0.0142365	-0.0160087		0.229333	0.0655275	0.134666
	-0.00266683	0.000519309	0.00458261	-0.00500965	0.00101142	0.0688164	0.0933624	0.110158	0.112721	0.125419	0.119107	0.103689	0.113983	0.114217	0.104934	0.0694589	0.0286113	0.0119268	0.0130996	0.00384989	0.00425212	-0.00406993	-0.0188525	-0.0113245	-0.00588439		0.104417	0.201681	0.168738
	0.00501992	0.00937838	-0.016091	0.004094	-0.00307042	0.062739	0.106124	0.116722	0.110848	0.143732	0.14673	0.150252	0.144903	0.151711	0.150399	0.0941892	0.0445775	0.0238396	0.0227015	0.0195431	-0.000411582	0.0134202	0.00632978	-0.00142552	0.00232013		0.12607	0.285438	0.214021
	-0.00154295	0.004798	-0.00618075	0.00299081	0.00200072	0.0443478	0.106897	0.134711	0.155659	0.148038	0.142966	0.145637	0.139886	0.135726	0.130825	0.0974345	0.0645775	0.0479161	0.033491	0.0267222	0.0222495	0.0248047	0.024888	0.0147976	0.0100888		0.219422	0.179363	0.350988
	0.00100482	0.00133152	-0.000881631	-0.00347405	8.93153e-05	0.085053	0.150784	0.15462	0.151091	0.155819	0.145373	0.136462	0.129361	0.113418	0.11241	0.0719014	0.0485231	0.0347155	0.0262823	0.0217754	0.0129858	0.0138709	0.00697818	0.00640638	0.00440735		0.170871	0.258248	0.268105
	-0.000869526	0.00321549	0.00304869	-0.000203218	-0.00706354	0.057326	0.133686	0.175591	0.163331	0.162715	0.151758	0.144458	0.141743	0.125708	0.130619	0.0745243	0.0496896	0.0375239	0.0243688	0.0215837	0.0143942	0.0154105	0.0211176	0.0157608	0.015861		0.13842	0.295733	0.192086
	0.000836451	0.00605281	-0.0134089	0.00199947	0.00531487	0.0800665	0.151379	0.182174	0.156091	0.152689	0.152597	0.135059	0.14985	0.123061	0.115621	0.0866163	0.0478639	0.0287695	0.0226137	0.0182779	0.0127101	0.0145651	0.00632748	0.00862433	0.00768707		0.0820991	0.228525	0.183212
	0.00265088	-0.00756742	-0.00268313	0.00685202	-0.00288506	0.0818883	0.154245	0.184477	0.207723	0.187183	0.163483	0.185726	0.180161	0.202527	0.178538	0.128134	0.0821173	0.033881	0.0104222	0.00798071	0.0111932	0.00140102	0.000687282	0.00172597	-0.002731		0.0944628	0.129571	0.136572
	-2.50876e-05	0.0016972	-0.00665521	0.00151825	0.00325009	0.0819249	0.204277	0.248787	0.249747	0.223799	0.190891	0.182246	0.174549	0.160228	0.150645	0.106135	0.0640408	0.0517291	0.0362609	0.0365183	0.0285517	0.0243192	0.024033	0.014637	0.0141715		0.244512	0.144848	0.230675
	0.00120968	-0.000326583	0.00240268	-0.00357213	0.0013445	0.11023	0.241787	0.282256	0.284851	0.262057	0.23356	0.22555	0.201084	0.186517	0.175838	0.126943	0.0824919	0.0650259	0.0467576	0.0152057	0.00656749	0.015409	0.025908	0.0290095	0.0170391		0.126397	0.221087	0.117692
	0.00368609	-0.00765326	0.00279639	0.00075171	0.000464662	0.125366	0.23492	0.300911	0.310286	0.301958	0.279038	0.243502	0.166875	0.170504	0.195883	0.153183	0.116812	0.0871414	0.0615375	0.050962	0.0396041	0.0214267	0.0228633	0.0293003	0.0337598		0.136577	0.152281	0.163731
	-0.00439109	-0.00110399	0.00100841	-0.00841787	0.0134009	0.113874	0.246159	0.27182	0.300354	0.299797	0.263312	0.255902	0.242	0.235233	0.231275	0.170969	0.10073	0.0717373	0.0561241	0.0570216	0.04558	0.0358365	0.030554	0.0248385	0.0233403		0.0735477	0.236497	0.175047
																												0.0901701	0.222455
B3 (Pseudocolored time course of TkR86CLexA neurons (ΔF/F) at SMP, in Tk wild type)	[Time bin: 1 second]																											0.143364	0.234402
Time (s)	-5	-4	-3	-2	-1	0	1	2	3	4	5	6	7	8	9	10	11	12	13	14	15	16	17	18	19			0.248687	0.176973
	0.00441436	-0.00321174	-0.00589408	-0.000159688	0.00119306	0.053392	0.0744301	0.0787441	0.0869882	0.0752631	0.0631025	0.0619981	0.0648658	0.0536334	0.0538393	0.0365075	0.0291167	0.0198311	0.0106252	0.00967008	0.00570853	0.0120064	0.0230012	0.0137791	0.0107928			0.318056	0.158856
	0.000748798	0.00426915	0.00329562	-0.00315297	-0.00645613	0.0303469	0.0788593	0.0855466	0.0781162	0.0741365	0.0795082	0.073361	0.0678325	0.0671516	0.0609218	0.0545507	0.0394827	0.0309661	0.0200116	0.021225	0.021162	0.0199414	0.0124347	0.00863149	0.00794912				0.130364
	0.000395878	0.00329302	-0.0011423	-0.00112126	0.000795139	0.0456659	0.087157	0.102123	0.111776	0.109314	0.0994569	0.0925433	0.0996136	0.0945731	0.0795704	0.076072	0.0746473	0.0601322	0.0328773	0.0333929	0.0305997	0.0281522	0.0297607	0.0265727	0.0223178
	-0.000485612	0.00059701	0.001695	0.000494586	-0.00237272	0.0609059	0.137218	0.1397	0.124559	0.11986	0.106492	0.0995329	0.0867163	0.0805792	0.0779196	0.0527609	0.0433488	0.038992	0.0343857	0.029097	0.0254628	0.0228266	0.0226692	0.018633	0.0168953	Average	0.131212	0.198132	0.174785
	0.00201768	-0.000671785	-0.00502925	-0.00476831	0.00476072	0.0487532	0.111116	0.141416	0.153552	0.161972	0.159747	0.136358	0.139355	0.133342	0.118779	0.0990167	0.0729311	0.0518822	0.0409504	0.0421786	0.0288052	0.0278628	0.0250351	0.0223451	0.0198769	95 confidence interval upper bound	0.168762	0.253618	0.219823
	-0.000554867	-0.00179982	-5.32909e-05	0.00261149	-0.000962668	0.0514627	0.126598	0.168056	0.18266	0.181914	0.176097	0.168843	0.147451	0.129293	0.117574	0.100458	0.0687216	0.0499437	0.0352081	0.0233184	0.0206551	0.0204589	0.0155197	0.0198151	0.00965982	95 confidence interval lower bound	0.0936632	0.142645	0.129747
	0.00793818	0.00514831	0.00272905	-0.0307111	0.0121234	0.0760169	0.118966	0.137351	0.122855	0.152989	0.186011	0.193048	0.157425	0.161856	0.149372	0.107175	0.0849249	0.0690881	0.060648	0.0493436	0.0338824	0.0398288	0.0307213	0.0302897	0.0303349
	-0.00812522	-0.00396371	-0.00522701	0.00852862	0.00916955	0.0766614	0.186948	0.220228	0.18366	0.161923	0.155955	0.140503	0.136995	0.141183	0.117607	0.0622675	0.0554136	0.0392499	0.0302114	0.0324201	0.0284531	0.0223051	0.0110986	0.0160105	-0.00173524
	0.00618078	-0.00427279	-0.0130759	0.00640179	0.00329168	0.0751896	0.126869	0.163046	0.16351	0.154056	0.170727	0.190052	0.177798	0.161813	0.154262	0.103352	0.0713169	0.0528147	0.0507146	0.0365259	0.0201632	0.0177257	0.0124494	0.00835705	0.0113802
	0.00114994	0.0114721	-0.00349575	-0.0100283	-0.000129423	0.0664867	0.205869	0.226574	0.226026	0.204332	0.194487	0.181783	0.172693	0.15666	0.153275	0.116091	0.0741449	0.0592006	0.0547337	0.0435817	0.0247134	0.0248333	0.0220062	0.0250407	0.025494		Across-genotype comparison
	-0.0104157	0.00137199	0.0036835	0.00472117	-0.00230929	0.077601	0.179778	0.23143	0.273597	0.246948	0.237416	0.237669	0.203484	0.181705	0.164559	0.128795	0.0910042	0.0661152	0.0537618	0.0471154	0.0386119	0.0281759	0.0220124	0.0329132	0.0192306		One-way ANOVA ('anova1')	p-value	df	f statistic
	0.0109693	-0.000713532	0.00018454	-0.00269147	-0.00704529	0.0683489	0.201853	0.234665	0.256456	0.268251	0.257502	0.240655	0.249087	0.228241	0.209977	0.162696	0.124178	0.0841652	0.0750334	0.058613	0.0479471	0.0402475	0.0282305	0.0400723	0.0291341			0.0170673	2	4.35968
	-0.00119326	-0.00350697	-0.000795252	-0.000527616	0.00744271	0.121391	0.286719	0.305608	0.281754	0.258128	0.221361	0.19919	0.186243	0.187496	0.189467	0.149539	0.0992601	0.0659359	0.0472117	0.0339876	0.0157247	0.00860048	0.00403051	0.0183091	0.00851251		T test ('ttest2')	p-value uncorrected	df	t statistic
	-0.00329498	-0.00200355	-0.000513489	0.00599187	0.00178913	0.115619	0.283811	0.289471	0.274694	0.269937	0.256202	0.229992	0.207155	0.198739	0.19644	0.126699	0.0847356	0.0675196	0.0560635	0.0382168	0.0193183	0.00299615	-0.000465163	-0.000537997	0.00335005		Tk mutants vs. wild type	0.00688828	38	2.85762
	-0.000781018	-0.00373435	-7.71065e-05	0.000895252	0.00203189	0.119623	0.286702	0.327892	0.339736	0.29542	0.243614	0.218566	0.184063	0.167412	0.166733	0.127683	0.0792278	0.0600971	0.0559087	0.0451343	0.0421306	0.0373159	0.0217612	0.013571	0.0251759		Tk wild type vs. +UAS-Tk	0.313556	43	1.01974
	-0.000266321	0.00153751	-0.000209644	0.00330421	-0.00081218	0.0793281	0.228852	0.283932	0.300697	0.291959	0.261699	0.255465	0.241121	0.229232	0.220239	0.17524	0.133428	0.0866497	0.0672884	0.0448933	0.0415565	0.044188	0.0393184	0.0371327	0.0330495
	-0.00202093	0.000135435	0.000710426	-0.00330249	0.00778718	0.0973443	0.265503	0.323295	0.320194	0.294175	0.292558	0.259495	0.243989	0.231777	0.222983	0.170447	0.116773	0.0699479	0.0534649	0.0461032	0.0345324	0.0234865	0.021902	0.0143205	0.0138538
	0.00523535	0.0102427	-0.00285625	-0.00867408	-0.00383734	0.129456	0.339195	0.395064	0.360846	0.292266	0.260207	0.241244	0.225774	0.204546	0.194058	0.115764	0.0558328	0.0317222	0.0181872	0.0111433	-0.000969138	-0.00463209	0.00335757	-0.000913041	-0.00135496
	0.00241115	0.0035307	-0.00159187	0.00305384	-0.00813237	0.1275	0.302434	0.372986	0.365395	0.348791	0.314257	0.296786	0.274563	0.24298	0.228628	0.173232	0.118717	0.101865	0.0786367	0.0706921	0.0558077	0.0540849	0.0518107	0.0316992	0.0271423
	-0.00474296	0.001147	-0.00206024	0.00461093	0.000570481	0.17077	0.393015	0.401359	0.37119	0.354394	0.318521	0.294541	0.25015	0.225224	0.220007	0.150862	0.114782	0.0955222	0.0704358	0.0349783	0.0200409	0.0169141	0.00353078	-0.00378906	-0.00441658
	0.00535505	0.00196842	0.000413257	-0.00125316	-0.00729248	0.155626	0.331225	0.387887	0.389654	0.393387	0.351128	0.317648	0.305087	0.286388	0.277948	0.215379	0.132275	0.103672	0.0709855	0.059574	0.0516557	0.0351879	0.0364812	0.0364824	0.0283816
	0.0107852	-0.00363685	-0.00645153	-0.00489647	0.00173388	0.151994	0.423818	0.551032	0.553486	0.49836	0.450447	0.405019	0.345578	0.298433	0.275133	0.208213	0.14657	0.117176	0.0936089	0.0807975	0.0744411	0.0680022	0.0476722	0.0338774	0.0238946
C3 (Pseudocolored time course of TkR86CLexA neurons (ΔF/F) at SMP, with UAS-Tk transgene)	[Time bin: 1 second]
Time (s)	-5	-4	-3	-2	-1	0	1	2	3	4	5	6	7	8	9	10	11	12	13	14	15	16	17	18	19
	8.30067e-05	-0.0014848	-0.00410897	0.00618534	-0.000474244	0.0276718	0.0662891	0.0719822	0.0743926	0.065294	0.0648198	0.0698219	0.065929	0.0644912	0.0584345	0.0483643	0.0313591	0.0258829	0.0201692	0.0122861	0.0132233	0.0139357	0.00421013	0.00440713	0.0044825
	-0.0112305	-0.0023671	-0.00277984	0.00815306	0.00989559	0.0455409	0.0579106	0.0606521	0.0665298	0.0714122	0.0669518	0.0732109	0.0743891	0.0742075	0.0665353	0.0390935	0.0268659	0.0297668	0.0238467	0.0196693	-0.00262799	0.00236648	0.00177552	0.00431798	0.00747829
	0.00747061	0.000940113	-0.00607618	-0.0084978	0.00528613	0.0450932	0.0815368	0.0891992	0.105807	0.108196	0.118773	0.112927	0.109617	0.109715	0.0974295	0.0654533	0.0427942	0.0238706	0.0160373	0.0110888	0.0117938	0.0127135	0.00319802	0.00533847	0.00662499
	0.00141868	0.00820546	0.0105328	-0.00789718	-0.0135972	0.0839118	0.112204	0.145451	0.143396	0.124519	0.108043	0.133793	0.140657	0.113235	0.0827493	0.0701203	0.0495909	0.0309196	0.00275688	0.0159249	0.0187551	0.00581083	0.00111587	-0.00492	-0.00471023
	0.00270409	0.00263709	-0.00125114	-0.000259476	-0.00498695	0.0550575	0.14744	0.172627	0.165589	0.151227	0.140139	0.133644	0.121201	0.114766	0.104175	0.0818217	0.0552766	0.0372021	0.0220656	0.0239083	0.0219182	0.0236266	0.018918	0.0142215	0.0156546
	0.00279589	0.00389605	0.00583987	-0.00660033	-0.00766374	0.0544824	0.14904	0.197023	0.198014	0.160253	0.148987	0.143587	0.0980854	0.0901226	0.0809392	0.0766194	0.0555954	0.0277075	0.0255883	0.0187686	0.00981962	-0.00384131	-0.00489998	-0.0199569	-0.0201927
	0.00201926	-1.76484e-05	-0.000389784	0.00426533	-0.0060601	0.061336	0.115928	0.138579	0.155371	0.164443	0.156872	0.153629	0.150677	0.133282	0.145849	0.10737	0.0722012	0.0510941	0.0353714	0.0362477	0.0324187	0.0313171	0.0348508	0.0314924	0.0114421
	-0.0143257	-0.00349899	0.00678177	0.00462217	0.0103582	0.0586616	0.165972	0.211379	0.187148	0.166285	0.150097	0.136683	0.117841	0.110952	0.0952475	0.0876601	0.073724	0.0420995	0.0219044	0.0173803	0.00875431	0.00236342	-0.001339	-0.00407046	-0.00632461
	0.0121114	-0.000612249	-0.00696384	-0.00505925	-0.0103652	0.086792	0.215069	0.21729	0.1849	0.158468	0.132809	0.113624	0.103122	0.099318	0.0882931	0.0642761	0.0536028	0.0344542	0.0156343	0.0149334	0.0124238	0.0199882	0.0228238	0.032296	0.0314187
	0.00112484	0.00185714	-0.000728458	-0.0012967	-0.00171887	0.0491717	0.123497	0.180032	0.192141	0.193456	0.195166	0.175784	0.174083	0.166383	0.152344	0.128086	0.0985983	0.0779972	0.0661326	0.051838	0.048488	0.0396667	0.0343088	0.0311912	0.0222862
	-0.00125832	0.0110441	0.00421705	-0.0121033	-0.00156605	0.0831948	0.181794	0.206936	0.198243	0.186531	0.179628	0.162828	0.156845	0.148216	0.138263	0.102946	0.0474837	0.00392175	-0.0187095	-0.0221452	-0.0203073	-0.0269826	-0.0300216	-0.0267391	-0.0233809
	0.00208352	-0.0041599	0.00535124	0.000403991	-0.00554524	0.0690183	0.172056	0.207407	0.215663	0.194923	0.185064	0.172922	0.173899	0.164608	0.159292	0.141989	0.0987515	0.0768796	0.0626509	0.0430013	0.0297127	0.0195255	0.0210607	0.0202841	0.0184047
	-0.00664139	0.0023551	0.00591443	0.0101849	-0.0100063	0.0928735	0.144835	0.152975	0.152964	0.17716	0.186533	0.20008	0.205086	0.224481	0.214665	0.194105	0.149451	0.141077	0.150333	0.147832	0.126284	0.108568	0.0752091	0.0616761	0.0615102
	0.00300541	-0.00239747	0.00188109	0.00201737	-0.00866057	0.0739013	0.165915	0.203595	0.213931	0.220185	0.203113	0.186389	0.187082	0.183294	0.179431	0.129737	0.104454	0.0812742	0.0654013	0.0562375	0.0528532	0.0477154	0.0438701	0.0360989	0.0370735
	-0.0104365	-0.000688377	0.00582026	0.00348616	0.00626718	0.0854016	0.154329	0.188427	0.208744	0.215953	0.216326	0.211107	0.20751	0.197307	0.195483	0.154876	0.0999337	0.0589991	0.0324598	0.015112	0.0134713	0.0196555	0.0169326	0.014702	0.0150143
	-0.000247418	-0.0183651	-0.00530575	0.0109851	0.0154883	0.0743811	0.169622	0.21835	0.224829	0.234962	0.218414	0.221351	0.186002	0.196693	0.19279	0.155951	0.109257	0.0706156	0.0598136	0.0694518	0.057544	0.0603968	0.0419043	0.0298812	0.0231964
	0.00435425	0.00385462	-0.000837309	-0.0071875	-0.000832613	0.0797035	0.229883	0.301524	0.284646	0.252489	0.235469	0.222763	0.202794	0.190808	0.168103	0.136544	0.102753	0.0761812	0.0442097	0.0348032	0.0170446	0.00954965	0.0118267	0.00772508	0.010788
	-0.00355321	0.00605633	-0.00375431	0.00949792	-0.00548023	0.0927698	0.199547	0.242298	0.252859	0.245318	0.251112	0.244679	0.238028	0.233643	0.237438	0.213319	0.171602	0.135935	0.0949488	0.0585406	0.0882739	0.0757966	0.0454625	0.0498545	0.0559176
	-0.00879876	-0.0118452	-0.00133383	0.00895947	0.0119346	0.0727493	0.215317	0.283999	0.293718	0.272881	0.269981	0.260856	0.233967	0.235583	0.226112	0.177469	0.115573	0.0645997	0.0405291	0.0417884	0.0356109	0.0223056	0.0140303	0.0166136	0.0131229
	-0.00356942	0.00251775	0.00119099	0.000758162	0.000314616	0.129319	0.217827	0.246164	0.243871	0.271172	0.240929	0.235954	0.263839	0.264808	0.260529	0.253175	0.210421	0.19396	0.197826	0.183903	0.157464	0.149578	0.124642	0.11469	0.12324
	-0.0050589	0.00144028	-0.000850594	-0.000933738	0.00861328	0.151278	0.32956	0.359505	0.346158	0.317899	0.300966	0.264365	0.23828	0.215744	0.197144	0.178146	0.163097	0.136598	0.0941218	0.0655321	0.061191	0.0584823	0.0417064	0.0404587	0.0388017
	0.00508749	0.00215684	-0.00195384	-0.00205546	-0.00553576	0.14186	0.335339	0.368166	0.347569	0.323343	0.302157	0.266517	0.243329	0.222055	0.199155	0.156733	0.100184	0.0703452	0.0576201	0.0387042	0.028026	0.0227618	0.0129828	0.0143992	0.0142685
	0.000678009	-0.00512427	0.00497278	0.00446518	-0.00768862	0.154769	0.376262	0.444809	0.441526	0.416244	0.381327	0.357245	0.341754	0.310898	0.301043	0.226386	0.152156	0.108118	0.0754985	0.0659907	0.0593473	0.0473292	0.0450093	0.0340906	0.0394492

## Sheet: Figure8-4
Figure 8
E (Pseudocolored time course of TkR86CLexA neurons (ΔF/F) at the ring, in ΔTk1/ΔTk1 mutant)	[Time bin: 1 second]																										H (Boxplot of TkR86CLexA neurons average (ΔF/F) at the ring)
Time (s)	-5	-4	-3	-2	-1	0	1	2	3	4	5	6	7	8	9	10	11	12	13	14	15	16	17	18	19		ΔTk1/ΔTk1 mutant	Tk wild type	With UAS-Tk transgene
	0.000643675	-0.0059047	-0.00277948	0.00338177	0.00501506	0.00678101	0.00390111	0.004467	0.00248922	0.000252643	0.0136425	0.00389293	0.00538477	-0.000869562	0.00488239	0.00520426	0.00155057	0.00296048	-0.00361026	0.00590456	0.00431911	0.000184789	-6.0965e-05	0.00487833	-0.00717472		0.000534885	0.0021	0.000448128
	0.00447925	-0.00417933	-0.00189279	-0.00157335	0.00385718	-0.00136151	0.00150339	0.00173877	0.00547793	0.0105263	0.00336422	0.00563933	0.000780438	0.00457004	0.0048155	-2.6575e-05	-0.00127072	0.00320148	0.00242809	-0.000446894	0.000982191	-0.00053294	-0.000661794	0.00189008	0.0021759		0.00245616	0.0023	0.00100435
	-0.000136566	-0.00431255	0.000917737	-3.73592e-05	0.00330548	0.00610254	0.00702921	0.00432879	0.00233901	-0.00240236	0.000860886	0.00144077	0.00436669	0.00219688	-0.00255017	-0.000423946	0.000443979	-0.000810532	0.00137254	0.0057387	0.00487835	0.00494278	0.000974588	-0.00549505	-0.00369543		-0.00221349	0.0061	0.000441686
	0.00089119	0.0005122	-0.00473738	0.00402443	-0.000985	0.00242591	0.00418203	0.00611826	0.000619143	-0.00275237	-0.0020094	-0.0007486	0.000534714	-0.00182929	0.000328333	0.002091	0.00185214	0.0020033	0.00524673	0.000290809	-0.000365857	0.000834905	0.00109757	-0.000628524	0.000242029		-0.00114608	-0.0017	0.00113845
	0.00405426	-0.00530285	0.0006109	-0.00239083	0.00369544	0.00201171	-0.00508204	-0.00280486	0.000321077	0.000736489	-0.00107973	-0.000463477	-0.00791156	-0.00183327	-0.000196672	-0.00127044	-0.00359152	-0.002138	0.000125762	-0.00342591	0.000714407	-0.00743972	-0.000582892	0.000176166	-0.00407456		0.00371923	-0.0162	0.00337725
	0.00165589	-0.000948544	0.000857755	-0.000234426	-0.00166266	-0.0043091	-0.00539201	-0.0014846	-0.00209113	-0.000969548	-0.00231797	0.00103418	-0.00241879	-0.00403185	-0.000704904	-0.00232496	-0.00083998	-0.00542229	-0.00458215	-0.00498121	-0.000990551	-0.00456114	-0.00164166	0.00247502	-0.00101378		0.00453083	0.0182	0.00255775
	0.00359926	-0.00287551	-0.00217221	0.00313649	-0.00393045	-0.00799388	-0.0144524	-0.00358874	-0.00722993	-0.00277948	-0.00552273	0.00197044	-0.00350516	-0.00692063	-0.00912434	-0.0118497	-0.0131635	-0.00916639	-0.00451479	-0.00299316	-0.00647304	-0.00602465	-0.000657119	-0.0108863	-0.0118389		-0.0057343	-0.0098	0.00134739
																												0.0132	0.0035368
F (Pseudocolored time course of TkR86CLexA neurons (ΔF/F) at the ring, in Tk wild type)	[Time bin: 1 second]																												-0.00540817
Time (s)	-5	-4	-3	-2	-1	0	1	2	3	4	5	6	7	8	9	10	11	12	13	14	15	16	17	18	19				0.0129623
	0.0089988	-0.00288725	-0.00623272	-0.00203758	0.000726013	0.0192393	0.0243769	0.0226093	0.0250236	0.0279021	0.0175486	0.021044	0.0193825	0.0180281	0.00410647	0.00335143	-0.00571869	0.0122594	0.0126139	0.00928764	0.000996846	-0.0076563	0.00926406	0.00986799	0.010067				0.00256373
	-0.00365091	-5.99561e-05	0.00576027	-0.000181303	-0.00413697	0.00608436	0.0217486	0.0210956	0.0176612	0.0151137	0.0175403	0.0170566	0.00970171	0.010544	0.0123726	0.00370549	0.000855296	0.000838369	0.00892618	0.00273867	-0.000243505	-0.00692853	0.00588281	0.00620529	-0.00130379				0.00581173
	0.00121064	-0.000477406	-0.00187369	-0.00203298	0.00065672	-0.00330696	0.0122931	0.0133794	0.00776698	0.00550392	-0.00180791	0.00613107	0.0104374	0.00565875	0.010308	0.00452756	-0.0010609	-0.00229227	-0.00447622	-0.00181346	0.00325723	0.000987478	-0.00184136	0.00482122	-0.00274659				0.000635583
	-0.000352832	-0.00324118	0.00486671	-0.00341485	0.000846534	-0.000636106	0.00341945	-0.00175532	-0.00170444	0.00166816	0.00129358	0.00256717	0.00326185	0.00184354	-0.000785657	0.00308311	-0.000765154	0.00910836	0.00331952	0.000444516	-0.000102227	-0.00194829	-0.00177462	0.000135767	-0.000833387
	0.00416921	0.00113166	0.00385672	0.00083316	0.00138748	-0.00176143	-0.0021357	0.00130349	0.00204259	-0.000896991	-0.00351405	-0.00224416	0.000472012	0.00412548	0.00821737	0.00497673	0.00391128	0.00412548	-0.00146811	0.00486458	0.000917698	0.00636868	-0.000157897	-0.00368539	-0.00069542	Average	0.000306747	0.001775	0.00233977
	0.00224717	0.00218487	0.00565508	-0.00885904	-0.000737577	-0.00261955	0.00502797	-0.00869339	-0.00584633	0.00570734	0.00147109	-0.0059996	-0.00367261	-0.0057393	0.00204627	0.00234207	0.000251723	0.00782121	0.000406268	-0.00075401	-0.00209499	-0.00443788	-0.00824738	-0.00538827	-0.00909569	95 confidence interval upper bound	0.0025653	0.00885516	0.00498682
	0.0417882	0.0143251	-0.0145731	-0.0257807	-0.0201819	0.0386429	0.00804705	0.00432427	0.00118086	-0.00121367	-0.0130569	-0.0320036	-0.0421867	-0.0332054	-0.0180371	-0.0313028	-0.0493249	-0.0495621	-0.0207719	0.00630364	0.0126882	0.0184842	0.0217125	0.004481	-0.0294832	95 confidence interval lower bound	-0.00195181	-0.00530516	-0.000307292
	0.0246091	-0.00580213	-0.0127585	-0.00384924	-0.0132737	-0.00461073	-0.0275687	-0.0192299	-0.00720853	-0.0182623	-0.0213058	-0.0210067	-0.0201849	-0.0120171	-0.0132403	-0.0173577	-0.0220321	-0.0240804	-0.00303749	-0.00907678	0.00198347	0.00588935	-0.00343456	0.00236239	-0.00817176
G (Pseudocolored time course of TkR86CLexA neurons (ΔF/F) at the ring, with UAS-Tk transgene)	[Time bin: 1 second]
Time (s)	-5	-4	-3	-2	-1	0	1	2	3	4	5	6	7	8	9	10	11	12	13	14	15	16	17	18	19		Across-genotype comparison
	0.00107832	0.00728622	-0.000284327	-0.00860158	-0.00148639	0.00475438	0.000716648	0.017054	0.0166512	0.0281679	0.0168294	0.0171545	0.0158875	0.0133213	0.0135349	0.018575	0.0150516	0.0103497	-0.00165373	0.0222279	0.0155632	0.0144322	0.00752875	0.00462514	0.00329039		One-way ANOVA ('anova1')	p-value	df	f statistic
	-0.00112418	0.00029426	0.00020276	-0.000806151	0.000795505	0.00516384	0.0116779	0.00645102	0.0116492	0.00345752	0.0022579	0.00604072	0.00595885	0.00502478	0.00545179	0.00938529	0.00279988	-1.27477e-05	0.00219289	0.0099656	0.00420449	0.00592634	0.00174502	0.00459477	0.00446575			0.818158	2	0.20232
	-0.00218474	0.000192706	-0.00149876	0.00538936	-0.0015608	0.00507932	0.00528772	0.00460305	0.00659897	0.00474791	0.00540731	0.00844635	-0.00190044	0.0017405	0.000454838	-0.00600457	-0.00620802	-0.0202723	-0.0112274	-0.00846549	-0.0185921	-0.0154074	-0.0218347	-0.0140505	-0.0142337
	0.00083652	-0.00298783	0.00146314	0.00136652	4.14096e-05	0.00692641	0.00368343	-0.00116775	0.00703963	0.00401673	0.00333761	0.00527558	0.00459621	0.000267114	0.00313333	0.00661725	0.00278825	0.00431488	0.000841995	0.0040276	0.00132435	0.00305051	0.000256739	0.000717766	0.00182882
	-0.000250703	0.00279009	-0.00317171	0.00148688	-0.00162001	-0.00114547	0.00443467	0.00551052	0.00240858	0.00388436	0.0042466	0.00342251	0.00246547	0.00643763	-0.00184388	0.00318839	0.00201691	-0.00195053	-0.00282847	-0.00244504	-0.00271309	-0.00101562	-0.00126782	-0.00562941	-0.00220668
	-0.00171766	-0.00244993	-0.000125252	0.00116284	0.00133853	0.00373953	0.00250164	0.00274573	0.00502537	0.00966747	0.003478	-0.00125127	-0.00131665	-0.000200804	0.0024077	-7.85243e-05	0.000862738	-0.00477462	0.00161245	-0.000459425	-0.000735481	0.00195243	0.000897608	0.000935384	0.00283872
	0.00895614	0.00255981	-0.00376356	-0.0032319	-0.00351793	0.00344965	-0.000660948	-0.000838625	0.0033674	0.0042048	0.00115402	0.000810095	-0.00341529	0.0082343	0.00203383	0.00650493	-0.00195642	-0.000693702	0.00317661	-0.00569926	-6.22763e-05	-0.00538343	-0.00289004	-0.00168608	-0.0087099
	-8.28844e-05	0.000791169	-0.00279245	0.000973264	-8.28844e-05	0.00286705	0.00273048	0.00159967	0.000550804	-0.000356026	0.000113778	0.000900426	0.00113642	0.000815329	0.00224792	-0.00123008	0.00321667	0.002776	0.000481608	0.00357738	0.00076483	-0.002614	-0.00177932	0.000549481	-0.000956938
	0.00304066	0.00190787	-0.00222584	-0.00115267	-0.00437219	0.00334671	0.0028936	0.00210005	0.00455178	0.00184427	-0.00201916	0.00286975	0.00241663	-0.0027823	0.000198736	-0.00298104	-0.00592233	-0.00379586	-0.00463249	-0.00674991	-0.00494853	-0.00574347	-0.0102747	-0.00759172	-0.00771096
	0.00162927	-0.000753738	0.00215332	-0.00116004	-0.00314236	-0.000824	0.000388356	-0.000235445	-0.00108348	0.001726	0.00326064	0.00345618	0.00157174	0.00309405	-0.00122028	-0.00137628	0.000417739	0.00104057	0.00259749	-0.00040788	-0.0031527	-0.00392349	-0.00455425	-0.00624412	-0.00503052
	-5.97862e-06	0.000864021	0.00327501	-0.00326104	-0.000492164	-0.000582576	-0.00189355	0.00355379	-0.0034153	0.00664875	0.00154211	-0.00171273	-0.000424354	-0.00164492	0.00335036	0.00367057	-0.00083121	-0.00105347	-0.00196571	0.00156095	0.00173047	0.00105238	0.00898229	0.0073059	-0.000190789
	-0.000781988	0.00511583	-0.0019223	-0.000497756	-0.00129631	0.00194359	0.00638472	0.00638472	0.00118226	-0.000680477	0.00219737	-0.00472063	-0.00186309	-0.00427398	-0.000399628	0.000172219	-0.000771837	-0.000247361	-0.00187831	-0.000213524	-0.00330962	-0.00612149	-0.00258213	-0.00122864	-0.00210164
	0.00332017	0.000979574	0.00478273	-0.00441032	-0.00454567	-0.00404985	-0.00679124	-0.00122716	0.00280001	-0.0046961	-0.00843773	-0.0100002	-0.00797371	-0.00595029	-0.00861799	-0.00326152	-0.00646812	-0.0088333	-0.00213543	-0.00625245	-0.00857568	0.00143785	-0.0108674	-0.00614019	-0.00638397

[truncated: 4 more sheets: Figure8-5, Figure9, Figure10, Figure11]
